# Supplementary material for: Developmental stage-specific A-to-I editing pattern in the postnatal pineal gland of pigs (Sus scrofa)
Source: J Anim Sci Biotechnol. 2020 Sep 7;11:90. doi: 10.1186/s40104-020-00495-6 (PMC7487922; doi:10.1186/s40104-020-00495-6)
Supplement: Supplementary file 1 — Additional file 1 Summary of the identified A-to-I editing sites in the Sus scrofa pineal gland. [file 40104_2020_495_MOESM1_ESM.xlsx]

## Sheet: Additional File 1
Chr	Position	Ref	Alt	Gene	Location	Repeat
1	14011	T	C	ENSSSCG00000037372	intron	SINE/tRNA
1	19731	T	C		intergenic	SINE/tRNA
1	25274	A	G	ENSSSCG00000027257	intron	SINE/tRNA
1	41040	A	G		intergenic	SINE/tRNA
1	125767	T	C	ENSSSCG00000029697	intron	SINE/tRNA
1	163638	T	C	ENSSSCG00000029697	intron	SINE/tRNA
1	163643	T	C	ENSSSCG00000029697	intron	SINE/tRNA
1	183654	T	C	ENSSSCG00000029697	intron	SINE/tRNA
1	528631	T	C	ENSSSCG00000004010	intron	SINE/tRNA
1	541736	A	G	ENSSSCG00000004009	intron	SINE/tRNA
1	541743	A	G	ENSSSCG00000004009	intron	SINE/tRNA
1	541823	A	G	ENSSSCG00000004009	intron	SINE/tRNA
1	543671	A	G	ENSSSCG00000004009	intron	SINE/tRNA
1	544873	A	G	ENSSSCG00000004009	intron	SINE/tRNA
1	558004	A	G	ENSSSCG00000030155	intron	SINE/tRNA
1	562966	A	G	ENSSSCG00000030155	intron	SINE/tRNA
1	599526	A	G	ENSSSCG00000004008	intron	SINE/tRNA
1	1704107	A	G		intergenic	SINE/tRNA
1	2109713	T	C	ENSSSCG00000004023	intron	SINE/tRNA
1	2111610	T	C	ENSSSCG00000004023	intron
1	2111720	T	C	ENSSSCG00000004023	intron	SINE/tRNA
1	2378109	A	G	ENSSSCG00000004022	intron	SINE/tRNA
1	2516010	A	G	ENSSSCG00000004022	intron	LTR/ERVL
1	2516772	A	G	ENSSSCG00000004022	intron	SINE/tRNA
1	2516786	A	G	ENSSSCG00000004022	intron	SINE/tRNA
1	2903313	A	G	ENSSSCG00000004027	intron	DNA/hAT-Charlie
1	2903314	A	G	ENSSSCG00000004027	intron	DNA/hAT-Charlie
1	2971502	A	G	ENSSSCG00000004027	intron
1	3019318	A	G	ENSSSCG00000004027	intron	SINE/tRNA
1	3030959	A	G	ENSSSCG00000004027	intron	SINE/tRNA
1	3032458	A	G	ENSSSCG00000004027	intron	SINE/tRNA
1	4737241	T	C	ENSSSCG00000004029	3_prime_UTR
1	4769295	T	C	ENSSSCG00000004029	intron	SINE/tRNA
1	4769331	T	C	ENSSSCG00000004029	intron	SINE/tRNA
1	4794507	T	C	ENSSSCG00000004029	intron	SINE/tRNA
1	4807177	T	C	ENSSSCG00000004029	intron	SINE/tRNA
1	4807182	T	C	ENSSSCG00000004029	intron	SINE/tRNA
1	4828843	T	C	ENSSSCG00000004029	intron	LTR/ERVL-MaLR
1	4829695	T	C	ENSSSCG00000004029	intron	SINE/tRNA
1	4854590	T	C	ENSSSCG00000004029	intron	SINE/tRNA
1	4854672	T	C	ENSSSCG00000004029	intron	SINE/tRNA
1	4855530	T	C	ENSSSCG00000004029	intron	SINE/tRNA
1	4866463	T	C	ENSSSCG00000004029	intron	SINE/tRNA
1	4867319	T	C	ENSSSCG00000004029	intron	SINE/tRNA
1	7597342	A	G	ENSSSCG00000004049	3_prime_UTR	SINE/tRNA
1	7597382	A	G	ENSSSCG00000004049	3_prime_UTR	SINE/tRNA
1	7643708	T	C	ENSSSCG00000004050	5_prime_UTR	SINE/tRNA
1	7643739	T	C	ENSSSCG00000004050	5_prime_UTR	SINE/tRNA
1	7643984	T	C	ENSSSCG00000004050	intron	SINE/tRNA
1	7644039	T	C	ENSSSCG00000004050	intron	SINE/tRNA
1	7644046	T	C	ENSSSCG00000004050	intron	SINE/tRNA
1	7646611	T	C	ENSSSCG00000004050	intron	SINE/tRNA
1	7653690	A	G		intergenic	SINE/tRNA
1	7653702	A	G		intergenic	SINE/tRNA
1	7654169	A	G		intergenic	SINE/tRNA
1	7655079	A	G		intergenic	SINE/tRNA
1	7655578	A	G		intergenic	SINE/tRNA
1	7656087	A	G		intergenic	SINE/tRNA
1	7656120	A	G		intergenic	SINE/tRNA
1	7656212	A	G		intergenic	SINE/tRNA
1	7656245	A	G		intergenic	SINE/tRNA
1	7657708	A	G		intergenic	SINE/tRNA
1	7657718	A	G		intergenic	SINE/tRNA
1	7658238	A	G		intergenic	SINE/tRNA
1	8421088	A	G	ENSSSCG00000004058	intron	SINE/tRNA
1	8787470	T	C	ENSSSCG00000031776	intron	SINE/tRNA
1	8926070	T	C		intergenic	SINE/tRNA
1	9234515	T	C	ENSSSCG00000030535	intron	SINE/tRNA
1	9850285	T	C	ENSSSCG00000004064	intron	SINE/tRNA
1	9850320	T	C	ENSSSCG00000004064	intron	SINE/tRNA
1	9850357	T	C	ENSSSCG00000004064	intron	SINE/tRNA
1	9850368	T	C	ENSSSCG00000004064	intron	SINE/tRNA
1	9850560	T	C	ENSSSCG00000004064	intron	SINE/tRNA
1	9850574	T	C	ENSSSCG00000004064	intron	SINE/tRNA
1	9980494	T	C	ENSSSCG00000004064	intron	SINE/tRNA
1	9981273	T	C	ENSSSCG00000004064	intron	SINE/tRNA
1	9981349	T	C	ENSSSCG00000004064	intron	SINE/tRNA
1	9981438	T	C	ENSSSCG00000004064	intron	SINE/tRNA
1	10045163	T	C	ENSSSCG00000004064	intron	SINE/tRNA
1	10051869	T	C	ENSSSCG00000004064	intron	SINE/tRNA
1	10052302	T	C	ENSSSCG00000004064	intron	SINE/tRNA
1	10052329	T	C	ENSSSCG00000004064	intron	SINE/tRNA
1	10052379	T	C	ENSSSCG00000004064	intron	SINE/tRNA
1	10056495	T	C	ENSSSCG00000004064	intron	SINE/tRNA
1	10067508	T	C	ENSSSCG00000004064	intron	SINE/tRNA
1	10160393	T	C	ENSSSCG00000004064	intron	SINE/tRNA
1	10160526	T	C	ENSSSCG00000004064	intron	SINE/tRNA
1	10160527	T	C	ENSSSCG00000004064	intron	SINE/tRNA
1	10161106	T	C	ENSSSCG00000004064	intron	SINE/tRNA
1	10161131	T	C	ENSSSCG00000004064	intron	SINE/tRNA
1	11596294	A	G	ENSSSCG00000024361	intron	SINE/tRNA
1	11596305	A	G	ENSSSCG00000024361	intron	SINE/tRNA
1	11616802	A	G	ENSSSCG00000024361	intron	SINE/tRNA
1	11649747	A	G	ENSSSCG00000024361	3_prime_UTR	SINE/tRNA
1	11650100	A	G	ENSSSCG00000024361	3_prime_UTR	SINE/tRNA
1	11650105	A	G	ENSSSCG00000024361	3_prime_UTR	SINE/tRNA
1	12045455	T	C	ENSSSCG00000004070	intron	SINE/tRNA
1	13727754	A	G	ENSSSCG00000004081	intron	SINE/tRNA
1	13735927	A	G	ENSSSCG00000004081	intron	SINE/tRNA
1	13741062	A	G	ENSSSCG00000004081	intron	SINE/tRNA
1	13761173	A	G	ENSSSCG00000004081	intron	SINE/tRNA
1	13831104	A	G	ENSSSCG00000004081	intron	SINE/tRNA
1	13837555	A	G	ENSSSCG00000004081	intron	SINE/tRNA
1	13838445	A	G	ENSSSCG00000004081	intron	SINE/tRNA
1	13893537	A	G	ENSSSCG00000004081	intron	SINE/tRNA
1	13894387	A	G	ENSSSCG00000004081	intron	SINE/tRNA
1	13894424	A	G	ENSSSCG00000004081	intron	SINE/tRNA
1	13907297	A	G	ENSSSCG00000004081	intron	SINE/tRNA
1	13907697	A	G	ENSSSCG00000004081	intron	SINE/tRNA
1	13908444	A	G	ENSSSCG00000004081	intron	SINE/tRNA
1	13933265	A	G	ENSSSCG00000004081	intron	SINE/tRNA
1	13933312	A	G	ENSSSCG00000004081	intron	SINE/tRNA
1	13983801	A	G	ENSSSCG00000004081	intron	SINE/tRNA
1	13991371	A	G	ENSSSCG00000004081	intron	SINE/tRNA
1	14027380	A	G	ENSSSCG00000021273	intron	SINE/tRNA
1	14027412	A	G	ENSSSCG00000021273	intron	SINE/tRNA
1	14031649	A	G	ENSSSCG00000021273	intron	SINE/tRNA
1	14037526	A	G	ENSSSCG00000004081	intron	SINE/tRNA
1	14039774	A	G	ENSSSCG00000004081	intron	SINE/tRNA
1	14040159	A	G	ENSSSCG00000004081	intron	SINE/tRNA
1	14065281	A	G		intergenic	SINE/tRNA
1	14065372	A	G		intergenic	SINE/tRNA
1	14068821	A	G		intergenic	SINE/tRNA
1	14107054	A	G		intergenic	SINE/tRNA
1	14115895	A	G		intergenic	SINE/tRNA
1	14116786	A	G		intergenic	LINE/L1
1	14116977	A	G		intergenic	SINE/tRNA
1	14135619	A	G		intergenic	SINE/tRNA
1	14140429	A	G		intergenic	SINE/tRNA
1	14140911	A	G		intergenic	SINE/tRNA
1	14183261	A	G	ENSSSCG00000004082	intron	SINE/tRNA
1	14183303	A	G	ENSSSCG00000004082	intron	SINE/tRNA
1	14804555	A	G	ENSSSCG00000004089	intron	SINE/tRNA
1	14813836	A	G	ENSSSCG00000004089	intron	SINE/tRNA
1	14814003	A	G	ENSSSCG00000004089	intron	SINE/tRNA
1	14815436	A	G	ENSSSCG00000004089	intron	SINE/tRNA
1	14862585	T	C		intergenic	SINE/tRNA
1	15587002	T	C		intergenic
1	16016243	A	G		intergenic	SINE/tRNA
1	16016843	A	G		intergenic	LINE/L1
1	16016985	A	G		intergenic	LINE/L1
1	16143504	A	G	ENSSSCG00000004101	intron	SINE/tRNA
1	16153743	A	G	ENSSSCG00000004101	intron	SINE/tRNA
1	16154675	A	G	ENSSSCG00000004101	intron
1	16163079	A	G	ENSSSCG00000004101	intron	SINE/tRNA
1	16207876	T	C	ENSSSCG00000004103	intron	SINE/tRNA
1	16219447	T	C	ENSSSCG00000004103	intron	SINE/tRNA
1	16220981	T	C	ENSSSCG00000004103	intron	SINE/tRNA
1	16223753	T	C	ENSSSCG00000004103	intron	SINE/tRNA
1	16230840	T	C	ENSSSCG00000004103	intron	SINE/tRNA
1	16230880	T	C	ENSSSCG00000004103	intron	SINE/tRNA
1	16230934	T	C	ENSSSCG00000004103	intron	SINE/tRNA
1	16231360	T	C	ENSSSCG00000004103	3_prime_UTR	SINE/tRNA
1	16231436	T	C	ENSSSCG00000004103	3_prime_UTR	SINE/tRNA
1	16265851	A	G	ENSSSCG00000004105	3_prime_UTR	SINE/tRNA
1	16296617	A	G	ENSSSCG00000004106	intron	SINE/tRNA
1	16318122	A	G	ENSSSCG00000004106	3_prime_UTR	SINE/tRNA
1	16318179	A	G	ENSSSCG00000004106	3_prime_UTR	SINE/tRNA
1	16318217	A	G	ENSSSCG00000004106	3_prime_UTR	SINE/tRNA
1	16318418	A	G	ENSSSCG00000004106	3_prime_UTR	SINE/tRNA
1	16318441	A	G	ENSSSCG00000004106	3_prime_UTR	SINE/tRNA
1	16318537	A	G	ENSSSCG00000004106	3_prime_UTR	SINE/tRNA
1	16334868	A	G	ENSSSCG00000004104	intron	SINE/tRNA
1	16335564	A	G	ENSSSCG00000004104	intron	SINE/tRNA
1	16347156	A	G	ENSSSCG00000004104	intron	SINE/tRNA
1	16407783	A	G	ENSSSCG00000028867	intron	SINE/tRNA
1	16407789	A	G	ENSSSCG00000028867	intron	SINE/tRNA
1	16420792	A	G	ENSSSCG00000028867	intron	SINE/tRNA
1	16422035	A	G	ENSSSCG00000028867	intron	SINE/tRNA
1	16423159	A	G	ENSSSCG00000028867	intron	SINE/tRNA
1	16445972	A	G	ENSSSCG00000028867	3_prime_UTR	SINE/tRNA
1	16542108	T	C	ENSSSCG00000004110	intron	SINE/tRNA
1	16542506	T	C	ENSSSCG00000004110	intron	SINE/tRNA
1	16544703	T	C	ENSSSCG00000004110	intron	SINE/tRNA
1	16548844	T	C	ENSSSCG00000004110	intron	SINE/tRNA
1	16550159	T	C	ENSSSCG00000004110	intron	SINE/tRNA
1	16563166	T	C	ENSSSCG00000004110	intron	SINE/tRNA
1	16564199	T	C	ENSSSCG00000004110	intron	SINE/tRNA
1	16587048	T	C	ENSSSCG00000004110	intron	SINE/tRNA
1	16589370	T	C	ENSSSCG00000004110	intron	SINE/tRNA
1	16602317	T	C	ENSSSCG00000004110	intron	SINE/tRNA
1	16602394	T	C	ENSSSCG00000004110	intron	SINE/tRNA
1	16602711	T	C	ENSSSCG00000004110	intron	SINE/tRNA
1	16602786	T	C	ENSSSCG00000004110	intron	SINE/tRNA
1	16606576	T	C	ENSSSCG00000004110	intron	SINE/tRNA
1	16922225	T	C	ENSSSCG00000028974	intron	SINE/tRNA
1	17388440	T	C	ENSSSCG00000033175	intron	SINE/tRNA
1	17693092	T	C		intergenic	DNA/hAT-Charlie
1	17791730	T	C		intergenic	SINE/tRNA
1	17834649	T	C		intergenic	SINE/tRNA
1	18122285	T	C		intergenic	SINE/tRNA
1	18138278	T	C		intergenic	SINE/tRNA
1	18138348	T	C		intergenic	SINE/tRNA
1	18138680	T	C		intergenic	SINE/tRNA
1	18138796	T	C		intergenic	SINE/tRNA
1	18161844	T	C		intergenic	SINE/tRNA
1	18164628	T	C		intergenic	SINE/tRNA
1	18188576	T	C		intergenic
1	18232318	T	C		intergenic	SINE/tRNA
1	18232329	T	C		intergenic	SINE/tRNA
1	18234678	T	C		intergenic	SINE/tRNA
1	18234699	T	C		intergenic	SINE/tRNA
1	18235266	T	C		intergenic	SINE/tRNA
1	18235556	T	C		intergenic	SINE/tRNA
1	18235561	T	C		intergenic	SINE/tRNA
1	18242320	T	C		intergenic	SINE/tRNA
1	18242987	T	C		intergenic	SINE/tRNA
1	18279982	T	C		intergenic	SINE/tRNA
1	18279983	T	C		intergenic	SINE/tRNA
1	18281077	T	C		intergenic	SINE/tRNA
1	18381266	T	C	ENSSSCG00000004113	intron	SINE/tRNA
1	18381978	T	C	ENSSSCG00000004113	intron	SINE/tRNA
1	18381986	T	C	ENSSSCG00000004113	intron	SINE/tRNA
1	18383749	T	C	ENSSSCG00000004113	intron	SINE/tRNA
1	18386491	T	C	ENSSSCG00000004113	intron	SINE/tRNA
1	18386553	T	C	ENSSSCG00000004113	intron	SINE/tRNA
1	18399829	T	C	ENSSSCG00000004113	intron	SINE/tRNA
1	18401371	T	C	ENSSSCG00000004113	intron	SINE/tRNA
1	18402370	T	C	ENSSSCG00000004113	intron	SINE/tRNA
1	18402387	T	C	ENSSSCG00000004113	intron	SINE/tRNA
1	18407573	T	C	ENSSSCG00000004113	intron	SINE/tRNA
1	18423490	T	C	ENSSSCG00000004113	intron	SINE/tRNA
1	18425010	T	C	ENSSSCG00000004113	intron	SINE/tRNA
1	18427916	T	C	ENSSSCG00000004113	intron	SINE/tRNA
1	18427978	T	C	ENSSSCG00000004113	intron	SINE/tRNA
1	18428106	T	C	ENSSSCG00000004113	intron	SINE/tRNA
1	18428137	T	C	ENSSSCG00000004113	intron	SINE/tRNA
1	18452169	T	C	ENSSSCG00000004113	intron	SINE/tRNA
1	18452193	T	C	ENSSSCG00000004113	intron	SINE/tRNA
1	18453716	T	C	ENSSSCG00000004113	intron	SINE/tRNA
1	18453717	T	C	ENSSSCG00000004113	intron	SINE/tRNA
1	18501076	T	C	ENSSSCG00000004113	intron	SINE/tRNA
1	18909276	T	C	ENSSSCG00000004114	intron	SINE/tRNA
1	18926115	T	C	ENSSSCG00000004114	intron	SINE/tRNA
1	18946163	T	C	ENSSSCG00000004114	intron	SINE/tRNA
1	18946219	T	C	ENSSSCG00000004114	intron	SINE/tRNA
1	18975085	T	C	ENSSSCG00000004114	intron	SINE/tRNA
1	19075007	T	C	ENSSSCG00000004114	3_prime_UTR	SINE/tRNA
1	19075008	T	C	ENSSSCG00000004114	3_prime_UTR	SINE/tRNA
1	19079182	T	C	ENSSSCG00000004114	intron	SINE/tRNA
1	19657565	A	G	ENSSSCG00000004120	intron	LINE/L1
1	19658118	A	G	ENSSSCG00000004120	intron	LINE/L1
1	19658337	A	G	ENSSSCG00000004120	intron	LINE/L1
1	19658490	A	G	ENSSSCG00000004120	intron	LINE/L1
1	20545576	T	C	ENSSSCG00000004123	intron	SINE/tRNA
1	20546011	T	C	ENSSSCG00000004123	intron	SINE/tRNA
1	20546059	T	C	ENSSSCG00000004123	intron	SINE/tRNA
1	21410167	T	C		intergenic	SINE/tRNA
1	21467111	T	C	ENSSSCG00000004132	intron	SINE/tRNA
1	21771652	T	C	ENSSSCG00000004134	intron	SINE/tRNA
1	21772173	T	C	ENSSSCG00000004134	intron	SINE/tRNA
1	21772340	T	C	ENSSSCG00000004134	intron	SINE/tRNA
1	21772341	T	C	ENSSSCG00000004134	intron	SINE/tRNA
1	21824296	A	G	ENSSSCG00000039598	3_prime_UTR	SINE/tRNA
1	21825387	A	G		intergenic	SINE/tRNA
1	22052114	T	C	ENSSSCG00000004136	intron	SINE/tRNA
1	22052634	T	C	ENSSSCG00000004136	intron	SINE/tRNA
1	22712706	T	C	ENSSSCG00000004139	intron	SINE/tRNA
1	22867061	T	C	ENSSSCG00000004140	intron	SINE/tRNA
1	22867130	T	C	ENSSSCG00000004140	intron	SINE/tRNA
1	22868550	T	C	ENSSSCG00000004140	intron	SINE/tRNA
1	22868627	T	C	ENSSSCG00000004140	intron	SINE/tRNA
1	22868653	T	C	ENSSSCG00000004140	intron	SINE/tRNA
1	22871207	T	C	ENSSSCG00000004140	intron	SINE/tRNA
1	25360951	T	C		intergenic	SINE/tRNA
1	25496821	A	G	ENSSSCG00000004146	intron	SINE/tRNA
1	25496852	A	G	ENSSSCG00000004146	intron	SINE/tRNA
1	25546856	A	G	ENSSSCG00000004146	intron
1	25548385	A	G	ENSSSCG00000004146	intron	SINE/tRNA
1	25557959	A	G	ENSSSCG00000004146	intron	SINE/tRNA
1	25651233	T	C	ENSSSCG00000004148	intron	SINE/tRNA
1	26003570	T	C	ENSSSCG00000004150	3_prime_UTR	SINE/tRNA
1	26172775	T	C	ENSSSCG00000022968	intron	SINE/tRNA
1	27389229	A	G	ENSSSCG00000026041	intron	SINE/tRNA
1	27402923	A	G	ENSSSCG00000026041	intron	SINE/tRNA
1	27456165	A	G	ENSSSCG00000026041	intron	LINE/L1
1	27457785	A	G	ENSSSCG00000026041	intron	LINE/L1
1	27571618	A	G	ENSSSCG00000026041	intron	SINE/tRNA
1	27571651	A	G	ENSSSCG00000026041	intron	SINE/tRNA
1	27581482	A	G	ENSSSCG00000026041	intron	SINE/tRNA
1	27637302	A	G	ENSSSCG00000039049	intron	SINE/tRNA
1	27637303	A	G	ENSSSCG00000039049	intron	SINE/tRNA
1	27638328	A	G	ENSSSCG00000039049	intron	SINE/tRNA
1	27638331	A	G	ENSSSCG00000039049	intron	SINE/tRNA
1	27638374	A	G	ENSSSCG00000039049	intron	SINE/tRNA
1	27638435	A	G	ENSSSCG00000039049	intron	SINE/tRNA
1	27638447	A	G	ENSSSCG00000039049	intron	SINE/tRNA
1	27641767	A	G	ENSSSCG00000039049	intron	SINE/tRNA
1	27641816	A	G	ENSSSCG00000039049	intron	SINE/tRNA
1	27648177	A	G	ENSSSCG00000039049	intron	SINE/tRNA
1	27648188	A	G	ENSSSCG00000039049	intron	SINE/tRNA
1	27648879	A	G	ENSSSCG00000039049	intron	SINE/tRNA
1	27648919	A	G	ENSSSCG00000039049	intron	SINE/tRNA
1	27683935	A	G	ENSSSCG00000039049	intron	SINE/tRNA
1	27696504	A	G	ENSSSCG00000039049	intron	LINE/L1
1	27696854	A	G	ENSSSCG00000039049	intron	LINE/L1
1	27699218	A	G	ENSSSCG00000039049	intron	SINE/tRNA
1	27731298	A	G	ENSSSCG00000039049	intron	SINE/tRNA
1	27777198	A	G	ENSSSCG00000039049	intron	SINE/tRNA
1	27777228	A	G	ENSSSCG00000039049	intron	SINE/tRNA
1	27777257	A	G	ENSSSCG00000039049	intron	SINE/tRNA
1	27785865	A	G		intergenic	SINE/tRNA
1	27977197	T	C	ENSSSCG00000004165	intron	SINE/tRNA
1	28642586	A	G	ENSSSCG00000004166	intron	SINE/tRNA
1	28712703	A	G	ENSSSCG00000004166	intron	DNA/hAT-Charlie
1	28986808	A	G	ENSSSCG00000004169	intron	DNA/hAT-Charlie
1	29022154	A	G	ENSSSCG00000004169	intron	SINE/tRNA
1	29386054	T	C		intergenic	SINE/tRNA
1	29405096	T	C		intergenic	SINE/tRNA
1	29683733	A	G	ENSSSCG00000021443	intron	SINE/tRNA
1	29839800	A	G	ENSSSCG00000004172	intron	SINE/tRNA
1	29851056	A	G	ENSSSCG00000004172	intron	SINE/tRNA
1	29872801	A	G	ENSSSCG00000004172	intron	SINE/tRNA
1	30913755	T	C		intergenic	SINE/tRNA
1	30916419	T	C		intergenic	SINE/tRNA
1	30917334	T	C		intergenic	SINE/tRNA
1	30917342	T	C		intergenic	SINE/tRNA
1	30918152	T	C		intergenic	SINE/tRNA
1	30955843	A	G	ENSSSCG00000004178	3_prime_UTR	SINE/tRNA
1	30956419	A	G	ENSSSCG00000004178	3_prime_UTR	LTR/ERV1
1	31740076	T	C	ENSSSCG00000004193	intron	SINE/tRNA
1	32433634	A	G	ENSSSCG00000004199	intron	SINE/tRNA
1	32439177	A	G	ENSSSCG00000004199	intron	SINE/tRNA
1	32439972	A	G	ENSSSCG00000004199	intron	SINE/tRNA
1	32595885	A	G	ENSSSCG00000004199	intron	SINE/tRNA
1	32595926	A	G	ENSSSCG00000004199	intron	SINE/tRNA
1	32597488	A	G	ENSSSCG00000004199	intron	SINE/tRNA
1	33614067	A	G	ENSSSCG00000004205	intron	SINE/tRNA
1	34337292	T	C	ENSSSCG00000033894	intron	LINE/L1
1	34735982	A	G	ENSSSCG00000033619	intron	SINE/tRNA
1	34832716	A	G	ENSSSCG00000033619	intron	SINE/tRNA
1	35042308	A	G	ENSSSCG00000004209	intron	SINE/tRNA
1	35725232	A	G	ENSSSCG00000038602	intron	SINE/tRNA
1	35745586	A	G	ENSSSCG00000038602	intron	SINE/tRNA
1	35747326	A	G	ENSSSCG00000038602	intron	SINE/tRNA
1	35747349	A	G	ENSSSCG00000038602	intron	SINE/tRNA
1	35749286	A	G	ENSSSCG00000038602	intron	SINE/tRNA
1	35758818	A	G	ENSSSCG00000038602	intron
1	35760617	A	G	ENSSSCG00000038602	intron	SINE/tRNA
1	35760719	A	G	ENSSSCG00000038602	intron	SINE/tRNA
1	35775600	A	G	ENSSSCG00000004215	3_prime_UTR	SINE/tRNA
1	35780733	A	G		intergenic	SINE/tRNA
1	35780862	A	G		intergenic	SINE/tRNA
1	35895737	A	G	ENSSSCG00000004216	intron	SINE/tRNA
1	35898414	A	G	ENSSSCG00000004216	intron	SINE/tRNA
1	35900592	A	G	ENSSSCG00000004216	intron	SINE/tRNA
1	35900600	A	G	ENSSSCG00000004216	intron	SINE/tRNA
1	35915145	T	C	ENSSSCG00000004217	intron	SINE/tRNA
1	36951895	T	C	ENSSSCG00000004220	intron	SINE/tRNA
1	36960436	T	C	ENSSSCG00000004220	intron	SINE/tRNA
1	36971221	T	C	ENSSSCG00000004220	intron	SINE/tRNA
1	36990773	T	C	ENSSSCG00000004220	intron	SINE/tRNA
1	37008563	T	C	ENSSSCG00000004221	3_prime_UTR	SINE/tRNA
1	37008592	T	C	ENSSSCG00000004221	3_prime_UTR	SINE/tRNA
1	37008714	T	C	ENSSSCG00000004221	3_prime_UTR	SINE/tRNA
1	37008888	T	C	ENSSSCG00000004221	3_prime_UTR	SINE/tRNA
1	37036078	A	G	ENSSSCG00000031772	intron	SINE/tRNA
1	37658678	A	G	ENSSSCG00000004224	intron	LINE/L1
1	38056334	T	C	ENSSSCG00000036607	intron
1	38056341	T	C	ENSSSCG00000036607	intron
1	38056763	T	C	ENSSSCG00000036607	intron
1	38056824	T	C	ENSSSCG00000036607	intron
1	38116468	T	C	ENSSSCG00000036607	intron	SINE/tRNA
1	38141894	T	C	ENSSSCG00000036607	intron	SINE/tRNA
1	38280598	T	C		intergenic	SINE/tRNA
1	38280610	T	C		intergenic	SINE/tRNA
1	38280611	T	C		intergenic	SINE/tRNA
1	38281001	T	C		intergenic	SINE/tRNA
1	38382391	T	C		intergenic	SINE/tRNA
1	38382400	T	C		intergenic	SINE/tRNA
1	38398914	T	C		intergenic	SINE/tRNA
1	38405144	T	C		intergenic	SINE/tRNA
1	38474891	T	C		intergenic	SINE/tRNA
1	38662638	T	C		intergenic	SINE/tRNA
1	38664259	T	C		intergenic	SINE/tRNA
1	38664978	T	C		intergenic	SINE/tRNA
1	38683931	T	C		intergenic	SINE/tRNA
1	38683938	T	C		intergenic	SINE/tRNA
1	38684678	T	C		intergenic	SINE/tRNA
1	38734144	T	C		intergenic	SINE/tRNA
1	38748464	T	C		intergenic	LINE/L1
1	38748545	T	C		intergenic	LINE/L1
1	38748566	T	C		intergenic	LINE/L1
1	38758424	T	C		intergenic	SINE/tRNA
1	38758515	T	C		intergenic	SINE/tRNA
1	38761073	T	C		intergenic	SINE/tRNA
1	38761128	T	C		intergenic	SINE/tRNA
1	38761894	T	C		intergenic	SINE/tRNA
1	38765714	T	C		intergenic	SINE/tRNA
1	38765835	T	C		intergenic	SINE/tRNA
1	38782126	T	C		intergenic	SINE/tRNA
1	38782151	T	C		intergenic	SINE/tRNA
1	38783429	T	C		intergenic	SINE/tRNA
1	38788744	T	C		intergenic	SINE/tRNA
1	38790373	T	C		intergenic	SINE/tRNA
1	38790411	T	C		intergenic	SINE/tRNA
1	38790529	T	C		intergenic	SINE/tRNA
1	38795765	T	C		intergenic	SINE/tRNA
1	38799698	T	C		intergenic	SINE/tRNA
1	38810055	T	C		intergenic	SINE/tRNA
1	38810084	T	C		intergenic	SINE/tRNA
1	38810089	T	C		intergenic	SINE/tRNA
1	38811271	T	C		intergenic	SINE/tRNA
1	38825798	T	C		intergenic	SINE/tRNA
1	38840868	T	C		intergenic	SINE/tRNA
1	38840869	T	C		intergenic	SINE/tRNA
1	38840907	T	C		intergenic	SINE/tRNA
1	38840951	T	C		intergenic	SINE/tRNA
1	38841340	T	C		intergenic	SINE/tRNA
1	38841440	T	C		intergenic	SINE/tRNA
1	38862396	T	C		intergenic	SINE/tRNA
1	38862444	T	C		intergenic	SINE/tRNA
1	38862474	T	C		intergenic	SINE/tRNA
1	38878536	T	C		intergenic	SINE/tRNA
1	38901744	T	C		intergenic	SINE/tRNA
1	38914418	T	C		intergenic	SINE/tRNA
1	38921173	T	C		intergenic	SINE/tRNA
1	38926345	T	C		intergenic	SINE/tRNA
1	38931691	T	C		intergenic	SINE/tRNA
1	38931771	T	C		intergenic	SINE/tRNA
1	38937509	T	C		intergenic	SINE/tRNA
1	38943289	T	C		intergenic	SINE/tRNA
1	38943603	T	C		intergenic	SINE/tRNA
1	38943610	T	C		intergenic	SINE/tRNA
1	38943613	T	C		intergenic	SINE/tRNA
1	38944905	T	C		intergenic	SINE/tRNA
1	38945584	T	C		intergenic	SINE/tRNA
1	38953474	T	C		intergenic	SINE/tRNA
1	38953483	T	C		intergenic	SINE/tRNA
1	38953502	T	C		intergenic	SINE/tRNA
1	38954306	T	C		intergenic	SINE/tRNA
1	38954409	T	C		intergenic	SINE/tRNA
1	38954440	T	C		intergenic	SINE/tRNA
1	38956540	T	C		intergenic	SINE/tRNA
1	38956551	T	C		intergenic	SINE/tRNA
1	38957763	T	C		intergenic	SINE/tRNA
1	38957821	T	C		intergenic	SINE/tRNA
1	38962017	T	C		intergenic	SINE/tRNA
1	38962614	T	C		intergenic	SINE/tRNA
1	38963478	T	C		intergenic	SINE/tRNA
1	38963502	T	C		intergenic	SINE/tRNA
1	38989845	T	C		intergenic	SINE/tRNA
1	38989874	T	C		intergenic	SINE/tRNA
1	38990260	T	C		intergenic	SINE/tRNA
1	38990267	T	C		intergenic	SINE/tRNA
1	38991304	T	C		intergenic	SINE/tRNA
1	38991305	T	C		intergenic	SINE/tRNA
1	38991370	T	C		intergenic	SINE/tRNA
1	38991405	T	C		intergenic	SINE/tRNA
1	38993900	T	C		intergenic	LINE/L1
1	38994916	T	C		intergenic	LINE/L1
1	38997070	T	C		intergenic	LINE/L1
1	38997241	T	C		intergenic	LINE/L1
1	39007258	T	C		intergenic	SINE/tRNA
1	39007259	T	C		intergenic	SINE/tRNA
1	39007691	T	C		intergenic	SINE/tRNA
1	39007702	T	C		intergenic	SINE/tRNA
1	39009209	T	C		intergenic	SINE/tRNA
1	39010578	T	C		intergenic	SINE/tRNA
1	39016415	T	C		intergenic	SINE/tRNA
1	39016430	T	C		intergenic	SINE/tRNA
1	39017001	T	C		intergenic	SINE/tRNA
1	39017011	T	C		intergenic	SINE/tRNA
1	39017012	T	C		intergenic	SINE/tRNA
1	39017584	T	C		intergenic	SINE/tRNA
1	39017651	T	C		intergenic	SINE/tRNA
1	39017873	T	C		intergenic	SINE/tRNA
1	39030725	T	C	ENSSSCG00000036671	intron	SINE/tRNA
1	39030840	T	C	ENSSSCG00000036671	intron	SINE/tRNA
1	39031701	T	C	ENSSSCG00000036671	intron	SINE/tRNA
1	39032805	T	C	ENSSSCG00000036671	intron	SINE/tRNA
1	40113619	A	G	ENSSSCG00000004237	intron	SINE/tRNA
1	40135863	A	G	ENSSSCG00000004237	intron	SINE/tRNA
1	40137140	A	G	ENSSSCG00000004237	intron	SINE/tRNA
1	40138827	A	G	ENSSSCG00000004237	3_prime_UTR	SINE/tRNA
1	40154570	T	C	ENSSSCG00000004238	intron	SINE/tRNA
1	40172587	T	C	ENSSSCG00000004238	intron	SINE/tRNA
1	41077806	A	G	ENSSSCG00000004242	intron	SINE/tRNA
1	41077841	A	G	ENSSSCG00000004242	intron	SINE/tRNA
1	41085907	A	G	ENSSSCG00000004242	intron	SINE/tRNA
1	41085990	A	G	ENSSSCG00000004242	intron	SINE/tRNA
1	41090447	A	G	ENSSSCG00000004242	intron	SINE/tRNA
1	41099730	A	G	ENSSSCG00000004242	intron	SINE/tRNA
1	41099738	A	G	ENSSSCG00000004242	intron	SINE/tRNA
1	41099761	A	G	ENSSSCG00000004242	intron	SINE/tRNA
1	41100052	A	G	ENSSSCG00000004242	intron	SINE/tRNA
1	41100053	A	G	ENSSSCG00000004242	intron	SINE/tRNA
1	41110360	A	G	ENSSSCG00000004242	intron	SINE/tRNA
1	41128742	A	G	ENSSSCG00000004242	intron	SINE/tRNA
1	41128744	A	G	ENSSSCG00000004242	intron	SINE/tRNA
1	41166254	A	G	ENSSSCG00000004242	intron	SINE/tRNA
1	41170847	A	G	ENSSSCG00000004242	intron	SINE/tRNA
1	41188700	A	G	ENSSSCG00000004242	intron	SINE/tRNA
1	41209667	A	G	ENSSSCG00000004242	intron	SINE/tRNA
1	41215438	A	G	ENSSSCG00000004242	intron	SINE/tRNA
1	41218971	A	G	ENSSSCG00000004242	intron	SINE/tRNA
1	41242638	A	G	ENSSSCG00000004242	intron	SINE/tRNA
1	41264566	A	G		intergenic	SINE/tRNA
1	41265730	A	G		intergenic	SINE/tRNA
1	41265793	A	G		intergenic	SINE/tRNA
1	42836144	A	G	ENSSSCG00000004244	intron	SINE/tRNA
1	42836148	A	G	ENSSSCG00000004244	intron	SINE/tRNA
1	42881354	A	G	ENSSSCG00000004244	intron	SINE/tRNA
1	43053678	A	G	ENSSSCG00000004245	intron	SINE/tRNA
1	43054336	A	G	ENSSSCG00000004245	intron	SINE/tRNA
1	43211931	T	C	ENSSSCG00000004247	intron	SINE/tRNA
1	43212026	T	C	ENSSSCG00000004247	intron	SINE/tRNA
1	43263347	A	G	ENSSSCG00000039084	intron	SINE/tRNA
1	43400623	A	G	ENSSSCG00000004249	intron	SINE/tRNA
1	43412120	A	G	ENSSSCG00000004249	intron	SINE/tRNA
1	43412610	A	G	ENSSSCG00000004249	intron	SINE/tRNA
1	43412682	A	G	ENSSSCG00000004249	intron	SINE/tRNA
1	43444731	A	G	ENSSSCG00000004249	intron	SINE/tRNA
1	43537896	A	G	ENSSSCG00000004249	intron	LINE/L1
1	43537906	A	G	ENSSSCG00000004249	intron	LINE/L1
1	43897296	T	C		intergenic	SINE/tRNA
1	43897299	T	C		intergenic	SINE/tRNA
1	43900979	T	C		intergenic	SINE/tRNA
1	43912806	T	C		intergenic	SINE/tRNA
1	43976992	T	C		intergenic	SINE/tRNA
1	43993015	T	C		intergenic	SINE/tRNA
1	43994660	T	C		intergenic	SINE/tRNA
1	44051852	T	C		intergenic	SINE/tRNA
1	44051892	T	C		intergenic	SINE/tRNA
1	44164545	T	C	ENSSSCG00000020885	intron	SINE/tRNA
1	44168284	T	C	ENSSSCG00000020885	intron	SINE/tRNA
1	44168310	T	C	ENSSSCG00000020885	intron	SINE/tRNA
1	44168599	T	C	ENSSSCG00000020885	intron	SINE/tRNA
1	44248763	A	G	ENSSSCG00000004253	intron	SINE/tRNA
1	44248764	A	G	ENSSSCG00000004253	intron	SINE/tRNA
1	44250241	A	G	ENSSSCG00000004253	intron	SINE/tRNA
1	44253882	A	G	ENSSSCG00000004253	intron	SINE/tRNA
1	44262849	A	G	ENSSSCG00000004253	intron	SINE/tRNA
1	44263368	A	G	ENSSSCG00000004253	intron	SINE/tRNA
1	44267755	A	G	ENSSSCG00000004253	intron	SINE/tRNA
1	44268207	A	G	ENSSSCG00000004253	intron	SINE/tRNA
1	44268739	A	G	ENSSSCG00000004253	intron	SINE/tRNA
1	44313393	T	C	ENSSSCG00000004254	intron	SINE/tRNA
1	44918825	T	C	ENSSSCG00000004262	intron	SINE/tRNA
1	45176840	A	G	ENSSSCG00000025941	intron	SINE/tRNA
1	45222649	A	G	ENSSSCG00000035259	intron	SINE/tRNA
1	45238150	A	G	ENSSSCG00000035259	intron	SINE/tRNA
1	45240312	A	G	ENSSSCG00000035259	intron	SINE/tRNA
1	45240314	A	G	ENSSSCG00000035259	intron	SINE/tRNA
1	45240321	A	G	ENSSSCG00000035259	intron	SINE/tRNA
1	45272441	A	G	ENSSSCG00000035259	intron	SINE/tRNA
1	45312652	T	C		intergenic	SINE/tRNA
1	45329540	T	C		intergenic	SINE/tRNA
1	45337573	T	C		intergenic	SINE/tRNA
1	45406233	T	C		intergenic	SINE/tRNA
1	45437679	T	C		intergenic
1	45453657	T	C		intergenic	SINE/tRNA
1	45454116	T	C		intergenic	LTR/ERVL-MaLR
1	45469171	T	C		intergenic	SINE/tRNA
1	45544358	T	C		intergenic	SINE/tRNA
1	45548694	T	C		intergenic	SINE/tRNA
1	45659152	T	C		intergenic	SINE/tRNA
1	45666741	T	C		intergenic
1	45869470	T	C	ENSSSCG00000032037	intron	SINE/tRNA
1	45883662	T	C	ENSSSCG00000032037	intron	SINE/tRNA
1	45903140	T	C	ENSSSCG00000032037	intron	SINE/tRNA
1	45903738	T	C	ENSSSCG00000032037	intron	SINE/tRNA
1	45916157	T	C	ENSSSCG00000032037	intron	LINE/L1
1	45916225	T	C	ENSSSCG00000032037	intron	LINE/L1
1	45920429	T	C	ENSSSCG00000032037	intron	SINE/tRNA
1	45940283	T	C	ENSSSCG00000032037	intron	SINE/tRNA
1	45940298	T	C	ENSSSCG00000032037	intron	SINE/tRNA
1	45941055	T	C	ENSSSCG00000032037	intron	SINE/tRNA
1	45941104	T	C	ENSSSCG00000032037	intron	SINE/tRNA
1	45942556	T	C	ENSSSCG00000032037	intron	LINE/L1
1	45947826	T	C	ENSSSCG00000032037	intron	SINE/tRNA
1	45950605	T	C	ENSSSCG00000032037	intron	SINE/tRNA
1	45970307	T	C	ENSSSCG00000032037	intron	SINE/tRNA
1	45971551	T	C	ENSSSCG00000032037	intron	SINE/tRNA
1	45971597	T	C	ENSSSCG00000032037	intron	SINE/tRNA
1	45972485	T	C	ENSSSCG00000032037	intron	SINE/tRNA
1	45972486	T	C	ENSSSCG00000032037	intron	SINE/tRNA
1	45972569	T	C	ENSSSCG00000032037	intron	SINE/tRNA
1	45973187	T	C	ENSSSCG00000032037	intron	SINE/tRNA
1	45973314	T	C	ENSSSCG00000032037	intron	SINE/tRNA
1	45985031	T	C	ENSSSCG00000032037	non_coding_exon
1	45989538	T	C	ENSSSCG00000032037	intron	SINE/tRNA
1	45989539	T	C	ENSSSCG00000032037	intron	SINE/tRNA
1	46047468	T	C		intergenic	SINE/tRNA
1	46047474	T	C		intergenic	SINE/tRNA
1	46047479	T	C		intergenic	SINE/tRNA
1	46048120	T	C		intergenic	SINE/tRNA
1	46085005	T	C		intergenic	SINE/tRNA
1	46088412	T	C		intergenic	SINE/tRNA
1	46096563	T	C		intergenic	SINE/tRNA
1	46096872	T	C		intergenic	SINE/tRNA
1	46097019	T	C		intergenic	SINE/tRNA
1	46097724	T	C		intergenic	SINE/tRNA
1	46097779	T	C		intergenic	SINE/tRNA
1	46099245	T	C		intergenic	SINE/tRNA
1	46099299	T	C		intergenic	SINE/tRNA
1	46124111	T	C		intergenic	SINE/tRNA
1	46125603	T	C		intergenic	SINE/tRNA
1	46125861	T	C		intergenic	SINE/tRNA
1	46134735	T	C		intergenic
1	46148539	T	C		intergenic	SINE/tRNA
1	46148545	T	C		intergenic	SINE/tRNA
1	46148572	T	C		intergenic	SINE/tRNA
1	46148578	T	C		intergenic	SINE/tRNA
1	46208371	T	C		intergenic	SINE/tRNA
1	46219258	T	C		intergenic	SINE/tRNA
1	46219294	T	C		intergenic	SINE/tRNA
1	46220842	T	C		intergenic	SINE/tRNA
1	46220848	T	C		intergenic	SINE/tRNA
1	46221203	T	C		intergenic	SINE/tRNA
1	46228316	T	C		intergenic	SINE/tRNA
1	46252993	T	C		intergenic	SINE/tRNA
1	46253001	T	C		intergenic	SINE/tRNA
1	46253012	T	C		intergenic	SINE/tRNA
1	46255151	T	C		intergenic
1	46255154	T	C		intergenic
1	46255172	T	C		intergenic
1	46257497	T	C		intergenic	SINE/tRNA
1	46259291	T	C		intergenic
1	46259301	T	C		intergenic
1	46259321	T	C		intergenic
1	46271960	T	C		intergenic	SINE/tRNA
1	46353285	T	C		intergenic	SINE/tRNA
1	46357374	T	C		intergenic	SINE/tRNA
1	46368325	T	C		intergenic	SINE/tRNA
1	46368378	T	C		intergenic	SINE/tRNA
1	46380054	T	C		intergenic	SINE/tRNA
1	46381864	T	C		intergenic	SINE/tRNA
1	46381945	T	C		intergenic	SINE/tRNA
1	46382618	T	C		intergenic
1	46406788	T	C		intergenic	SINE/tRNA
1	46406790	T	C		intergenic	SINE/tRNA
1	46406984	T	C		intergenic	SINE/tRNA
1	46415332	T	C		intergenic	SINE/tRNA
1	46415344	T	C		intergenic	SINE/tRNA
1	46415345	T	C		intergenic	SINE/tRNA
1	46415411	T	C		intergenic	SINE/tRNA
1	46416386	T	C		intergenic	SINE/tRNA
1	46416462	T	C		intergenic	SINE/tRNA
1	46416463	T	C		intergenic	SINE/tRNA
1	46420571	T	C		intergenic	SINE/tRNA
1	46420632	T	C		intergenic	SINE/tRNA
1	46421967	T	C		intergenic	SINE/tRNA
1	46421989	T	C		intergenic	SINE/tRNA
1	46422144	T	C		intergenic	SINE/tRNA
1	46427885	T	C		intergenic	SINE/tRNA
1	46437244	T	C		intergenic	SINE/tRNA
1	46441995	T	C		intergenic	SINE/tRNA
1	46443374	T	C		intergenic	SINE/tRNA
1	46465628	T	C		intergenic	SINE/tRNA
1	46466048	T	C		intergenic	SINE/tRNA
1	46466076	T	C		intergenic	SINE/tRNA
1	46466094	T	C		intergenic	SINE/tRNA
1	46466119	T	C		intergenic
1	46466845	T	C		intergenic	SINE/tRNA
1	46477041	T	C		intergenic	SINE/tRNA
1	46477054	T	C		intergenic	SINE/tRNA
1	46477949	T	C		intergenic	SINE/tRNA
1	46490766	T	C		intergenic	LINE/L1
1	46490787	T	C		intergenic	LINE/L1
1	46490837	T	C		intergenic	LINE/L1
1	46490867	T	C		intergenic	LINE/L1
1	46493599	T	C		intergenic	LINE/L1
1	46493658	T	C		intergenic	LINE/L1
1	46493672	T	C		intergenic	LINE/L1
1	46493783	T	C		intergenic	LINE/L1
1	46493791	T	C		intergenic	LINE/L1
1	46502187	T	C		intergenic	SINE/tRNA
1	46502205	T	C		intergenic	SINE/tRNA
1	46502218	T	C		intergenic	SINE/tRNA
1	46502272	T	C		intergenic	SINE/tRNA
1	46502337	T	C		intergenic	SINE/tRNA
1	46502342	T	C		intergenic	SINE/tRNA
1	46502838	T	C		intergenic	SINE/tRNA
1	46502939	T	C		intergenic	SINE/tRNA
1	46502964	T	C		intergenic	SINE/tRNA
1	46502970	T	C		intergenic	SINE/tRNA
1	46505006	T	C		intergenic	SINE/tRNA
1	46515196	T	C		intergenic	SINE/tRNA
1	46515291	T	C		intergenic	SINE/tRNA
1	46515306	T	C		intergenic	SINE/tRNA
1	46515940	T	C		intergenic	SINE/tRNA
1	46519181	T	C		intergenic	SINE/tRNA
1	46537778	T	C		intergenic	SINE/tRNA
1	46537863	T	C		intergenic	SINE/tRNA
1	46537875	T	C		intergenic	SINE/tRNA
1	46542503	T	C		intergenic	SINE/tRNA
1	46542504	T	C		intergenic	SINE/tRNA
1	46542629	T	C		intergenic	SINE/tRNA
1	46543473	T	C		intergenic	SINE/tRNA
1	46543497	T	C		intergenic	SINE/tRNA
1	46543498	T	C		intergenic	SINE/tRNA
1	46543515	T	C		intergenic	SINE/tRNA
1	46543582	T	C		intergenic	SINE/tRNA
1	46543953	T	C		intergenic	Simple_repeat/Simple_repeat
1	46544613	T	C		intergenic	SINE/tRNA
1	46544704	T	C		intergenic	SINE/tRNA
1	46564312	T	C		intergenic	LINE/L1
1	46564313	T	C		intergenic	LINE/L1
1	46564432	T	C		intergenic	LINE/L1
1	46564474	T	C		intergenic	LINE/L1
1	46569718	T	C		intergenic	LINE/L1
1	46592352	T	C		intergenic	SINE/tRNA
1	46592986	T	C		intergenic
1	46594123	T	C		intergenic	SINE/tRNA
1	46595356	T	C		intergenic	SINE/tRNA
1	46597111	T	C		intergenic	SINE/tRNA
1	46597189	T	C		intergenic	SINE/tRNA
1	46600896	T	C		intergenic	SINE/tRNA
1	46602224	T	C		intergenic	SINE/tRNA
1	46611394	T	C		intergenic	SINE/tRNA
1	46629285	T	C		intergenic	SINE/tRNA
1	46629293	T	C		intergenic	SINE/tRNA
1	46629359	T	C		intergenic	SINE/tRNA
1	46630407	T	C		intergenic	SINE/tRNA
1	46630414	T	C		intergenic	SINE/tRNA
1	46630415	T	C		intergenic	SINE/tRNA
1	46631722	T	C		intergenic	SINE/tRNA
1	46631729	T	C		intergenic	SINE/tRNA
1	46657441	T	C		intergenic	SINE/tRNA
1	46670592	T	C		intergenic	SINE/tRNA
1	46670623	T	C		intergenic	SINE/tRNA
1	46677467	T	C		intergenic	SINE/tRNA
1	46677486	T	C		intergenic	SINE/tRNA
1	46677492	T	C		intergenic	SINE/tRNA
1	46677514	T	C		intergenic	SINE/tRNA
1	46677606	T	C		intergenic	SINE/tRNA
1	46677618	T	C		intergenic	SINE/tRNA
1	46678100	T	C		intergenic	SINE/tRNA
1	46678164	T	C		intergenic	SINE/tRNA
1	46678186	T	C		intergenic
1	46693340	T	C		intergenic	SINE/tRNA
1	46698542	T	C		intergenic	SINE/tRNA
1	46698549	T	C		intergenic	SINE/tRNA
1	46715139	T	C		intergenic	SINE/tRNA
1	46715152	T	C		intergenic	SINE/tRNA
1	46715990	T	C		intergenic	SINE/tRNA
1	46716050	T	C		intergenic	SINE/tRNA
1	46730863	T	C		intergenic	SINE/tRNA
1	46737485	T	C		intergenic	SINE/tRNA
1	46740331	T	C		intergenic	SINE/tRNA
1	46740349	T	C		intergenic	SINE/tRNA
1	46890795	T	C		intergenic	SINE/tRNA
1	46890811	T	C		intergenic	SINE/tRNA
1	46897236	T	C		intergenic	SINE/tRNA
1	46905810	T	C		intergenic	SINE/tRNA
1	46905861	T	C		intergenic	SINE/tRNA
1	46905983	T	C		intergenic	SINE/tRNA
1	46906006	T	C		intergenic	SINE/tRNA
1	46906686	T	C		intergenic	SINE/tRNA
1	46906712	T	C		intergenic	SINE/tRNA
1	46906715	T	C		intergenic	SINE/tRNA
1	46909009	T	C		intergenic	SINE/tRNA
1	46909019	T	C		intergenic	SINE/tRNA
1	46909114	T	C		intergenic	SINE/tRNA
1	46919617	A	G		intergenic	SINE/tRNA
1	46923212	A	G		intergenic	SINE/tRNA
1	46925916	A	G		intergenic	SINE/tRNA
1	46925943	A	G		intergenic	SINE/tRNA
1	46927183	A	G		intergenic	SINE/tRNA
1	46928373	A	G		intergenic	SINE/tRNA
1	46928374	A	G		intergenic	SINE/tRNA
1	46931141	A	G		intergenic	SINE/tRNA
1	46944779	A	G		intergenic	SINE/tRNA
1	46944810	A	G		intergenic	SINE/tRNA
1	46948528	A	G		intergenic	SINE/tRNA
1	46949254	A	G		intergenic
1	46949275	A	G		intergenic	SINE/tRNA
1	46949344	A	G		intergenic	SINE/tRNA
1	46949348	A	G		intergenic	SINE/tRNA
1	46973662	T	C		intergenic	SINE/tRNA
1	48903179	A	G		intergenic	SINE/tRNA
1	48903222	A	G		intergenic	SINE/tRNA
1	48903308	A	G		intergenic	SINE/tRNA
1	48907683	A	G		intergenic	SINE/tRNA
1	48907814	A	G		intergenic	SINE/tRNA
1	48908666	A	G		intergenic	SINE/tRNA
1	48908685	A	G		intergenic	SINE/tRNA
1	48909170	A	G		intergenic	SINE/tRNA
1	48909189	A	G		intergenic	SINE/tRNA
1	48913852	A	G		intergenic	SINE/tRNA
1	48913859	A	G		intergenic	SINE/tRNA
1	48921504	A	G		intergenic	SINE/tRNA
1	48924690	A	G		intergenic	SINE/tRNA
1	48929138	A	G		intergenic	SINE/tRNA
1	48929143	A	G		intergenic	SINE/tRNA
1	48929766	A	G		intergenic	SINE/tRNA
1	48930470	A	G		intergenic	LINE/L1
1	48935972	A	G		intergenic	SINE/tRNA
1	48941401	A	G		intergenic	LINE/L1
1	48947038	A	G		intergenic	SINE/tRNA
1	48950102	A	G		intergenic	SINE/tRNA
1	48950417	A	G		intergenic	LINE/L1
1	48953003	A	G		intergenic	SINE/tRNA
1	48964128	A	G		intergenic	SINE/tRNA
1	48965230	A	G		intergenic	SINE/tRNA
1	48965235	A	G		intergenic	SINE/tRNA
1	48969008	A	G		intergenic	SINE/tRNA
1	48996705	A	G		intergenic	SINE/tRNA
1	48996749	A	G		intergenic	SINE/tRNA
1	49006131	A	G		intergenic	LINE/L1
1	49006410	A	G		intergenic	LINE/L1
1	49010437	A	G		intergenic	SINE/tRNA
1	49021009	A	G		intergenic	SINE/tRNA
1	49060416	A	G		intergenic	SINE/tRNA
1	49060956	A	G		intergenic	LINE/L1
1	49065055	A	G		intergenic	LINE/L1
1	49065432	A	G		intergenic	SINE/tRNA
1	49065480	A	G		intergenic	SINE/tRNA
1	49065594	A	G		intergenic	SINE/tRNA
1	49065671	A	G		intergenic	SINE/tRNA
1	49068040	A	G		intergenic	SINE/tRNA
1	49083263	A	G		intergenic	SINE/tRNA
1	49083312	A	G		intergenic	SINE/tRNA
1	49083339	A	G		intergenic	SINE/tRNA
1	49100177	A	G		intergenic	SINE/tRNA
1	49108868	A	G		intergenic	SINE/tRNA
1	49108916	A	G		intergenic	SINE/tRNA
1	49108917	A	G		intergenic	SINE/tRNA
1	49108935	A	G		intergenic	SINE/tRNA
1	49109348	A	G		intergenic
1	49114724	A	G		intergenic	LINE/L1
1	49115724	A	G		intergenic	LINE/L1
1	49115821	A	G		intergenic	LINE/L1
1	49115823	A	G		intergenic	LINE/L1
1	49116777	A	G		intergenic	SINE/tRNA
1	49116784	A	G		intergenic	SINE/tRNA
1	49131083	A	G		intergenic	SINE/tRNA
1	49131194	A	G		intergenic	SINE/tRNA
1	49131977	A	G		intergenic	SINE/tRNA
1	49139723	A	G		intergenic	SINE/tRNA
1	49181605	A	G		intergenic	SINE/tRNA
1	49260826	A	G	ENSSSCG00000004270	intron	SINE/tRNA
1	49270780	A	G	ENSSSCG00000004270	intron	SINE/tRNA
1	49288864	A	G	ENSSSCG00000004270	intron	SINE/tRNA
1	49290373	A	G	ENSSSCG00000004270	intron	SINE/tRNA
1	49327917	A	G	ENSSSCG00000004270	intron	SINE/tRNA
1	49327975	A	G	ENSSSCG00000004270	intron	SINE/tRNA
1	49328483	A	G	ENSSSCG00000004270	intron	SINE/tRNA
1	49328553	A	G	ENSSSCG00000004270	intron	SINE/tRNA
1	49334644	A	G	ENSSSCG00000004270	intron	SINE/tRNA
1	49337806	A	G	ENSSSCG00000004270	intron	SINE/tRNA
1	49346810	A	G	ENSSSCG00000004270	intron	SINE/tRNA
1	49347866	A	G	ENSSSCG00000004270	intron	SINE/tRNA
1	49371612	A	G	ENSSSCG00000004270	intron	SINE/tRNA
1	49371613	A	G	ENSSSCG00000004270	intron	SINE/tRNA
1	49371669	A	G	ENSSSCG00000004270	intron	SINE/tRNA
1	49371680	A	G	ENSSSCG00000004270	intron	SINE/tRNA
1	49382127	A	G	ENSSSCG00000004270	intron	LINE/L1
1	49382359	A	G	ENSSSCG00000004270	intron	LINE/L1
1	49384792	A	G	ENSSSCG00000004270	intron	LINE/L1
1	49384878	A	G	ENSSSCG00000004270	intron	LINE/L1
1	49406065	A	G	ENSSSCG00000004270	intron	LINE/L1
1	49406182	A	G	ENSSSCG00000004270	intron	LINE/L1
1	49406364	A	G	ENSSSCG00000004270	intron	LINE/L1
1	49411439	A	G	ENSSSCG00000004270	intron	LINE/L1
1	49423682	A	G	ENSSSCG00000004270	intron	SINE/tRNA
1	49423696	A	G	ENSSSCG00000004270	intron	SINE/tRNA
1	49423729	A	G	ENSSSCG00000004270	intron	SINE/tRNA
1	49423750	A	G	ENSSSCG00000004270	intron	SINE/tRNA
1	49423849	A	G	ENSSSCG00000004270	intron	SINE/tRNA
1	49424642	A	G	ENSSSCG00000004270	intron	SINE/tRNA
1	49424722	A	G	ENSSSCG00000004270	intron	SINE/tRNA
1	49524593	A	G	ENSSSCG00000004270	intron	SINE/tRNA
1	49580346	A	G	ENSSSCG00000004270	intron	SINE/tRNA
1	49581279	A	G	ENSSSCG00000004270	intron	SINE/tRNA
1	49891073	T	C	ENSSSCG00000004272	intron	SINE/tRNA
1	49910033	T	C	ENSSSCG00000004272	intron	SINE/tRNA
1	49910706	T	C	ENSSSCG00000004272	intron	SINE/tRNA
1	49912691	T	C	ENSSSCG00000004272	intron	SINE/tRNA
1	49913966	T	C	ENSSSCG00000004272	intron	SINE/tRNA
1	50588528	A	G	ENSSSCG00000004275	intron	SINE/tRNA
1	50599950	A	G	ENSSSCG00000004275	intron	SINE/tRNA
1	50606476	A	G	ENSSSCG00000004275	intron	SINE/tRNA
1	50606490	A	G	ENSSSCG00000004275	intron	SINE/tRNA
1	50620711	A	G	ENSSSCG00000004275	intron	SINE/tRNA
1	50620712	A	G	ENSSSCG00000004275	intron	SINE/tRNA
1	50697922	A	G	ENSSSCG00000004275	intron	SINE/tRNA
1	50730920	A	G	ENSSSCG00000004276	intron	SINE/tRNA
1	50737314	A	G	ENSSSCG00000004276	3_prime_UTR	SINE/tRNA
1	50737370	A	G	ENSSSCG00000004276	3_prime_UTR	SINE/tRNA
1	50737452	A	G	ENSSSCG00000004276	3_prime_UTR	SINE/tRNA
1	50817809	A	G	ENSSSCG00000004276	intron	SINE/tRNA
1	51359497	T	C		intergenic	SINE/tRNA
1	51362515	T	C		intergenic	SINE/tRNA
1	51362878	T	C		intergenic	SINE/tRNA
1	51362913	T	C		intergenic	SINE/tRNA
1	51362979	T	C		intergenic	SINE/tRNA
1	51365337	T	C		intergenic	SINE/tRNA
1	51365400	T	C		intergenic	SINE/tRNA
1	51409628	T	C	ENSSSCG00000035593	intron	SINE/tRNA
1	51831435	A	G	ENSSSCG00000004280	intron	SINE/tRNA
1	51838011	A	G	ENSSSCG00000004280	intron	SINE/tRNA
1	51838311	A	G	ENSSSCG00000004280	intron	SINE/tRNA
1	51838358	A	G	ENSSSCG00000004280	intron	SINE/tRNA
1	51940507	A	G	ENSSSCG00000004280	intron
1	51940749	A	G	ENSSSCG00000004280	intron
1	52072574	A	G	ENSSSCG00000004280	intron	SINE/tRNA
1	52075533	A	G	ENSSSCG00000004280	intron	LINE/L1
1	53100271	A	G	ENSSSCG00000022994	intron	SINE/tRNA
1	53105838	A	G	ENSSSCG00000022994	intron	SINE/tRNA
1	53111192	A	G	ENSSSCG00000022994	intron	SINE/tRNA
1	53169368	A	G	ENSSSCG00000022994	intron	SINE/tRNA
1	53178076	A	G	ENSSSCG00000022994	intron	SINE/tRNA
1	53258327	A	G	ENSSSCG00000026943	intron	SINE/tRNA
1	53271993	A	G	ENSSSCG00000026943	intron	LINE/L1
1	53285382	A	G	ENSSSCG00000026943	intron	SINE/tRNA
1	54472139	T	C	ENSSSCG00000004293	intron	SINE/tRNA
1	54497637	T	C	ENSSSCG00000004293	intron	LINE/L1
1	54506489	T	C	ENSSSCG00000004293	intron	SINE/tRNA
1	54511803	T	C	ENSSSCG00000004293	intron	SINE/tRNA
1	54512531	T	C	ENSSSCG00000004293	intron	SINE/tRNA
1	54515663	T	C	ENSSSCG00000004293	intron	SINE/tRNA
1	54518397	T	C	ENSSSCG00000004293	intron	SINE/tRNA
1	54535828	T	C	ENSSSCG00000004293	intron	SINE/tRNA
1	54537496	T	C	ENSSSCG00000004293	intron	SINE/tRNA
1	54539477	T	C	ENSSSCG00000004293	intron	SINE/tRNA
1	54539608	T	C	ENSSSCG00000004293	intron	SINE/tRNA
1	54540466	T	C	ENSSSCG00000004293	intron	SINE/tRNA
1	54540468	T	C	ENSSSCG00000004293	intron	SINE/tRNA
1	54540906	T	C	ENSSSCG00000004293	intron	SINE/tRNA
1	54544632	T	C	ENSSSCG00000004293	intron	LINE/L1
1	54575655	T	C	ENSSSCG00000004294	intron	SINE/tRNA
1	54576036	T	C	ENSSSCG00000004294	intron	SINE/tRNA
1	54580975	T	C	ENSSSCG00000004294	intron	SINE/tRNA
1	54588313	T	C	ENSSSCG00000004294	intron	SINE/tRNA
1	54588746	T	C	ENSSSCG00000004294	intron	SINE/tRNA
1	54588788	T	C	ENSSSCG00000004294	intron	SINE/tRNA
1	54591569	T	C	ENSSSCG00000004294	intron	SINE/tRNA
1	54628437	T	C		intergenic	SINE/tRNA
1	54629195	T	C		intergenic	SINE/tRNA
1	54629400	T	C		intergenic	SINE/tRNA
1	55628104	A	G	ENSSSCG00000035281	intron	SINE/tRNA
1	55630488	A	G	ENSSSCG00000035281	intron	SINE/tRNA
1	55630703	A	G	ENSSSCG00000035281	intron	SINE/tRNA
1	55630818	A	G	ENSSSCG00000035281	intron	SINE/tRNA
1	55642519	A	G	ENSSSCG00000035281	intron	SINE/tRNA
1	55644963	A	G	ENSSSCG00000035281	intron	SINE/tRNA
1	55644989	A	G	ENSSSCG00000035281	intron	SINE/tRNA
1	55645576	A	G	ENSSSCG00000035281	intron	SINE/tRNA
1	55672999	A	G	ENSSSCG00000035281	intron	SINE/tRNA
1	55673137	A	G	ENSSSCG00000035281	intron	SINE/tRNA
1	55675149	A	G	ENSSSCG00000035281	intron	SINE/tRNA
1	55676563	A	G	ENSSSCG00000035281	intron	SINE/tRNA
1	55678225	A	G	ENSSSCG00000035281	intron	SINE/tRNA
1	55678234	A	G	ENSSSCG00000035281	intron	SINE/tRNA
1	55680485	A	G	ENSSSCG00000035281	intron	SINE/tRNA
1	55699162	A	G	ENSSSCG00000035281	intron	SINE/tRNA
1	55699233	A	G	ENSSSCG00000035281	intron	SINE/tRNA
1	55755234	A	G	ENSSSCG00000033562	intron	SINE/tRNA
1	55850119	A	G	ENSSSCG00000004302	intron	SINE/tRNA
1	55864448	A	G	ENSSSCG00000004304	intron	SINE/tRNA
1	55874458	A	G	ENSSSCG00000004304	intron	SINE/tRNA
1	55930949	T	C	ENSSSCG00000004303	intron	SINE/tRNA
1	55945014	T	C	ENSSSCG00000004303	intron	SINE/tRNA
1	55945041	T	C	ENSSSCG00000004303	intron	SINE/tRNA
1	55985592	A	G	ENSSSCG00000004306	intron	SINE/tRNA
1	56007738	A	G	ENSSSCG00000004306	intron	SINE/tRNA
1	56051307	T	C	ENSSSCG00000004307	intron	SINE/tRNA
1	56057901	T	C	ENSSSCG00000004307	intron	SINE/tRNA
1	56058608	T	C	ENSSSCG00000004307	intron	SINE/tRNA
1	56058922	T	C	ENSSSCG00000004307	intron	SINE/tRNA
1	56059925	T	C	ENSSSCG00000004307	intron	SINE/tRNA
1	56062381	T	C	ENSSSCG00000004307	intron	SINE/tRNA
1	56986937	T	C	ENSSSCG00000004311	intron	SINE/tRNA
1	56997320	T	C	ENSSSCG00000004311	intron	SINE/tRNA
1	57118594	T	C		intergenic	SINE/tRNA
1	57134088	A	G		intergenic	SINE/tRNA
1	57136057	A	G		intergenic	SINE/tRNA
1	57143289	T	C		intergenic	SINE/tRNA
1	57143377	T	C		intergenic	SINE/tRNA
1	57151152	A	G	ENSSSCG00000032781	intron	SINE/tRNA
1	57159883	T	C	ENSSSCG00000032781	intron	SINE/tRNA
1	57160485	T	C	ENSSSCG00000032781	intron	SINE/tRNA
1	57160952	T	C	ENSSSCG00000032781	intron	SINE/tRNA
1	57161943	T	C	ENSSSCG00000032781	intron	SINE/tRNA
1	57192824	A	G	ENSSSCG00000004314	intron	SINE/tRNA
1	57192929	A	G	ENSSSCG00000004314	intron	SINE/tRNA
1	57193492	A	G	ENSSSCG00000004314	intron	SINE/tRNA
1	57194841	A	G	ENSSSCG00000004314	intron	SINE/tRNA
1	57195125	A	G	ENSSSCG00000004314	intron	SINE/tRNA
1	57212650	A	G	ENSSSCG00000004314	intron	SINE/tRNA
1	57286429	T	C	ENSSSCG00000024249	intron	SINE/tRNA
1	57338090	T	C	ENSSSCG00000004317	3_prime_UTR	SINE/tRNA
1	57345199	T	C	ENSSSCG00000004317	intron	SINE/tRNA
1	57645005	A	G	ENSSSCG00000004322	3_prime_UTR	SINE/tRNA
1	57645319	A	G	ENSSSCG00000004322	3_prime_UTR	SINE/tRNA
1	57646524	A	G		intergenic	SINE/tRNA
1	57647303	A	G		intergenic	SINE/tRNA
1	57647324	A	G		intergenic	SINE/tRNA
1	57647422	A	G		intergenic	SINE/tRNA
1	57647654	A	G		intergenic
1	57655695	A	G		intergenic	SINE/tRNA
1	57818987	T	C	ENSSSCG00000004328	intron	SINE/tRNA
1	57836611	A	G	ENSSSCG00000004331	intron	SINE/tRNA
1	58150741	T	C	ENSSSCG00000004332	intron	DNA/TcMar-Tigger
1	58190458	T	C	ENSSSCG00000004332	intron	SINE/tRNA
1	58259998	T	C		intergenic	SINE/tRNA
1	63404839	A	G		intergenic	SINE/tRNA
1	63404849	A	G		intergenic	SINE/tRNA
1	63405599	A	G		intergenic	SINE/tRNA
1	63692284	A	G	ENSSSCG00000004339	intron	SINE/tRNA
1	63692371	A	G	ENSSSCG00000004339	intron	SINE/tRNA
1	64305114	A	G	ENSSSCG00000027002	3_prime_UTR	SINE/tRNA
1	66272496	T	C	ENSSSCG00000004349	intron	SINE/tRNA
1	66319295	T	C	ENSSSCG00000004349	intron	SINE/tRNA
1	66321883	T	C	ENSSSCG00000037594	3_prime_UTR	SINE/tRNA
1	66322133	T	C	ENSSSCG00000037594	3_prime_UTR	SINE/tRNA
1	66322152	T	C	ENSSSCG00000037594	3_prime_UTR	SINE/tRNA
1	66322601	T	C	ENSSSCG00000037594	3_prime_UTR	SINE/tRNA
1	66323396	T	C	ENSSSCG00000037594	intron	SINE/tRNA
1	66323403	T	C	ENSSSCG00000037594	intron	SINE/tRNA
1	66323691	T	C	ENSSSCG00000037594	3_prime_UTR	SINE/tRNA
1	66323763	T	C	ENSSSCG00000037594	3_prime_UTR	SINE/tRNA
1	66343004	T	C	ENSSSCG00000037594	intron	SINE/tRNA
1	66353193	T	C	ENSSSCG00000037594	intron	SINE/tRNA
1	66361958	T	C	ENSSSCG00000037594	intron	SINE/tRNA
1	66363653	T	C	ENSSSCG00000037594	intron	SINE/tRNA
1	66366985	T	C	ENSSSCG00000037594	intron	SINE/tRNA
1	66375761	T	C	ENSSSCG00000037594	intron	SINE/tRNA
1	66375773	T	C	ENSSSCG00000037594	intron	SINE/tRNA
1	66375916	T	C	ENSSSCG00000037594	intron	SINE/tRNA
1	66376577	T	C	ENSSSCG00000037594	intron	SINE/tRNA
1	66378035	T	C	ENSSSCG00000037594	intron	SINE/tRNA
1	66390420	T	C		intergenic	SINE/tRNA
1	66399703	T	C	ENSSSCG00000004351	intron	SINE/tRNA
1	66402216	T	C	ENSSSCG00000004351	intron	SINE/tRNA
1	66402333	T	C	ENSSSCG00000004351	intron	SINE/tRNA
1	66403064	T	C	ENSSSCG00000004351	intron	SINE/tRNA
1	66417884	T	C	ENSSSCG00000004351	intron	SINE/tRNA
1	66422779	T	C	ENSSSCG00000004351	intron	SINE/tRNA
1	66431125	T	C	ENSSSCG00000004351	intron	SINE/tRNA
1	66441360	T	C	ENSSSCG00000004351	intron	SINE/tRNA
1	66441447	T	C	ENSSSCG00000004351	intron	SINE/tRNA
1	66448158	T	C	ENSSSCG00000004351	intron	SINE/tRNA
1	66448473	T	C	ENSSSCG00000004351	intron	SINE/tRNA
1	66451126	T	C	ENSSSCG00000004351	intron	SINE/tRNA
1	66451200	T	C	ENSSSCG00000004351	intron	SINE/tRNA
1	66451281	T	C	ENSSSCG00000004351	intron	LINE/L1
1	66451790	T	C	ENSSSCG00000004351	intron	SINE/tRNA
1	66461985	A	G	ENSSSCG00000038757	intron	SINE/tRNA
1	66463923	A	G	ENSSSCG00000038757	intron	SINE/tRNA
1	66464041	A	G	ENSSSCG00000038757	intron	SINE/tRNA
1	66464899	A	G	ENSSSCG00000038757	3_prime_UTR	SINE/tRNA
1	66464989	A	G	ENSSSCG00000038757	3_prime_UTR	SINE/tRNA
1	66464997	A	G	ENSSSCG00000038757	3_prime_UTR	SINE/tRNA
1	66465022	A	G	ENSSSCG00000038757	3_prime_UTR	SINE/tRNA
1	66465216	A	G	ENSSSCG00000038757	3_prime_UTR	SINE/tRNA
1	66465257	A	G	ENSSSCG00000038757	3_prime_UTR	SINE/tRNA
1	66466061	A	G	ENSSSCG00000038757	intron	LINE/L1
1	66466545	A	G	ENSSSCG00000038757	intron	SINE/tRNA
1	66466683	A	G	ENSSSCG00000038757	intron	SINE/tRNA
1	66466736	A	G	ENSSSCG00000038757	intron	SINE/tRNA
1	66466975	A	G	ENSSSCG00000038757	intron	SINE/tRNA
1	66467006	A	G	ENSSSCG00000038757	intron	SINE/tRNA
1	66467076	A	G	ENSSSCG00000038757	intron	SINE/tRNA
1	66467129	A	G	ENSSSCG00000038757	intron	SINE/tRNA
1	66467138	A	G	ENSSSCG00000038757	intron	SINE/tRNA
1	66467173	A	G	ENSSSCG00000038757	3_prime_UTR	SINE/tRNA
1	66489251	T	C	ENSSSCG00000004353	intron	SINE/tRNA
1	66494819	T	C	ENSSSCG00000004353	intron	SINE/tRNA
1	66495169	T	C	ENSSSCG00000004353	intron	SINE/tRNA
1	66500582	A	G		intergenic	SINE/tRNA
1	67420097	T	C	ENSSSCG00000004358	intron	SINE/tRNA
1	67467070	T	C	ENSSSCG00000004358	intron	SINE/tRNA
1	67492495	T	C	ENSSSCG00000004358	intron	SINE/tRNA
1	67516699	T	C	ENSSSCG00000004358	intron	SINE/tRNA
1	68074032	A	G		intergenic	SINE/tRNA
1	68074050	A	G		intergenic	SINE/tRNA
1	68102760	A	G		intergenic	SINE/tRNA
1	68108375	A	G		intergenic	SINE/tRNA
1	68162754	A	G		intergenic	SINE/tRNA
1	68167277	A	G		intergenic	SINE/tRNA
1	68306660	A	G	ENSSSCG00000004361	intron	SINE/tRNA
1	68341699	A	G	ENSSSCG00000004361	intron	SINE/tRNA
1	68370595	A	G	ENSSSCG00000004361	intron	SINE/tRNA
1	68530727	A	G	ENSSSCG00000004361	missense
1	68530740	A	G	ENSSSCG00000004361	missense
1	68531586	A	G	ENSSSCG00000004361	intron	SINE/tRNA
1	68531591	A	G	ENSSSCG00000004361	intron	SINE/tRNA
1	68534390	A	G	ENSSSCG00000004361	intron	SINE/tRNA
1	68534978	A	G	ENSSSCG00000004361	intron	SINE/tRNA
1	68534985	A	G	ENSSSCG00000004361	intron	SINE/tRNA
1	68551932	A	G	ENSSSCG00000004361	intron	SINE/tRNA
1	68551933	A	G	ENSSSCG00000004361	intron	SINE/tRNA
1	68564368	A	G	ENSSSCG00000004361	synonymous
1	68564385	A	G	ENSSSCG00000004361	missense
1	68564426	A	G	ENSSSCG00000004361	intron
1	68564727	A	G	ENSSSCG00000004361	intron
1	68566351	A	G	ENSSSCG00000004361	intron
1	68566378	A	G	ENSSSCG00000004361	intron
1	68589522	A	G	ENSSSCG00000004361	intron	SINE/tRNA
1	68618112	A	G	ENSSSCG00000004361	intron	SINE/tRNA
1	71044737	T	C	ENSSSCG00000004364	intron	SINE/tRNA
1	71044739	T	C	ENSSSCG00000004364	intron	SINE/tRNA
1	71045872	T	C	ENSSSCG00000004364	intron	SINE/tRNA
1	71046278	T	C	ENSSSCG00000004364	intron	SINE/tRNA
1	71062725	T	C	ENSSSCG00000004364	intron	SINE/tRNA
1	71062727	T	C	ENSSSCG00000004364	intron	SINE/tRNA
1	71065470	T	C	ENSSSCG00000004364	intron	SINE/tRNA
1	71070902	T	C	ENSSSCG00000004364	intron	SINE/tRNA
1	71081336	T	C	ENSSSCG00000004364	intron	SINE/tRNA
1	71081357	T	C	ENSSSCG00000004364	intron	SINE/tRNA
1	71081445	T	C	ENSSSCG00000004364	intron	SINE/tRNA
1	71082390	T	C	ENSSSCG00000004364	intron	SINE/tRNA
1	71095044	T	C	ENSSSCG00000004364	intron	SINE/tRNA
1	71095061	T	C	ENSSSCG00000004364	intron	SINE/tRNA
1	71102380	T	C	ENSSSCG00000004364	intron	SINE/tRNA
1	71145735	T	C		intergenic	SINE/tRNA
1	72498130	T	C	ENSSSCG00000004370	intron	SINE/tRNA
1	72505688	T	C	ENSSSCG00000004370	intron	SINE/tRNA
1	72780663	T	C	ENSSSCG00000004373	intron	SINE/tRNA
1	73178302	A	G		intergenic	SINE/tRNA
1	73558164	A	G	ENSSSCG00000004379	intron	SINE/tRNA
1	73558295	A	G	ENSSSCG00000004379	intron	SINE/tRNA
1	73558296	A	G	ENSSSCG00000004379	intron	SINE/tRNA
1	73570282	A	G	ENSSSCG00000004379	intron	SINE/tRNA
1	73575525	A	G	ENSSSCG00000004379	intron	SINE/tRNA
1	73575557	A	G	ENSSSCG00000004379	intron	SINE/tRNA
1	73589254	A	G	ENSSSCG00000004379	intron	SINE/tRNA
1	74021671	T	C	ENSSSCG00000004382	intron	SINE/tRNA
1	74044320	T	C	ENSSSCG00000004382	intron	SINE/tRNA
1	74065161	T	C	ENSSSCG00000004382	intron	SINE/tRNA
1	74065451	T	C	ENSSSCG00000004382	intron	SINE/tRNA
1	74065452	T	C	ENSSSCG00000004382	intron	SINE/tRNA
1	74065540	T	C	ENSSSCG00000004382	intron	SINE/tRNA
1	74074600	T	C	ENSSSCG00000004382	intron	SINE/tRNA
1	74310569	T	C	ENSSSCG00000004385	intron	SINE/tRNA
1	74310658	T	C	ENSSSCG00000004385	intron	SINE/tRNA
1	74312894	T	C	ENSSSCG00000004385	intron	SINE/tRNA
1	74318537	T	C	ENSSSCG00000004385	intron	SINE/tRNA
1	74332771	T	C	ENSSSCG00000004385	intron	SINE/tRNA
1	74336106	T	C	ENSSSCG00000004385	intron	SINE/tRNA
1	74338935	T	C	ENSSSCG00000004385	intron	SINE/tRNA
1	74339210	T	C	ENSSSCG00000004385	intron	SINE/tRNA
1	74339211	T	C	ENSSSCG00000004385	intron	SINE/tRNA
1	74471726	A	G	ENSSSCG00000040199	intron	LINE/L1
1	74546320	A	G	ENSSSCG00000040199	intron	SINE/tRNA
1	74641525	A	G	ENSSSCG00000004387	intron	SINE/tRNA
1	74651693	A	G	ENSSSCG00000004387	intron	SINE/tRNA
1	74652015	A	G	ENSSSCG00000004387	intron	SINE/tRNA
1	74652046	A	G	ENSSSCG00000004387	intron	SINE/tRNA
1	74652131	A	G	ENSSSCG00000004387	intron	SINE/tRNA
1	74653121	A	G	ENSSSCG00000004387	intron
1	74653158	A	G	ENSSSCG00000004387	intron
1	74653998	A	G	ENSSSCG00000004387	intron
1	74653999	A	G	ENSSSCG00000004387	intron
1	74654063	A	G	ENSSSCG00000004387	intron
1	74654211	A	G	ENSSSCG00000004387	intron
1	74707519	A	G	ENSSSCG00000004387	intron	SINE/tRNA
1	74741174	A	G	ENSSSCG00000004387	intron	SINE/tRNA
1	74747417	A	G	ENSSSCG00000004387	intron	SINE/tRNA
1	74747418	A	G	ENSSSCG00000004387	intron	SINE/tRNA
1	74748725	A	G	ENSSSCG00000004387	intron	SINE/tRNA
1	74942766	A	G	ENSSSCG00000038818	intron	SINE/tRNA
1	74948641	A	G	ENSSSCG00000038818	intron	SINE/tRNA
1	74948650	A	G	ENSSSCG00000038818	intron	SINE/tRNA
1	74951385	A	G	ENSSSCG00000038818	intron	SINE/tRNA
1	74951431	A	G	ENSSSCG00000038818	intron	SINE/tRNA
1	74951771	A	G	ENSSSCG00000038818	intron	SINE/tRNA
1	74953966	A	G	ENSSSCG00000038818	intron	SINE/tRNA
1	74953997	A	G	ENSSSCG00000038818	intron	SINE/tRNA
1	75000123	A	G	ENSSSCG00000004388	intron	SINE/tRNA
1	75001152	A	G	ENSSSCG00000004388	intron	SINE/tRNA
1	75033766	A	G	ENSSSCG00000004388	intron	SINE/tRNA
1	75034125	A	G	ENSSSCG00000004388	intron	SINE/tRNA
1	75034221	A	G	ENSSSCG00000004388	intron	SINE/tRNA
1	75048309	A	G	ENSSSCG00000004388	intron	SINE/tRNA
1	75073210	T	C	ENSSSCG00000004388	intron	SINE/tRNA
1	75073338	T	C	ENSSSCG00000004388	intron	SINE/tRNA
1	75073357	T	C	ENSSSCG00000004388	intron	SINE/tRNA
1	75075080	T	C	ENSSSCG00000004388	intron	SINE/tRNA
1	75075099	T	C	ENSSSCG00000004388	intron	SINE/tRNA
1	75076658	T	C	ENSSSCG00000004388	intron	SINE/tRNA
1	75076669	T	C	ENSSSCG00000004388	intron	SINE/tRNA
1	75083636	T	C	ENSSSCG00000004390	intron	SINE/tRNA
1	75112393	T	C	ENSSSCG00000004390	intron	SINE/tRNA
1	75112627	T	C	ENSSSCG00000004390	intron	SINE/tRNA
1	75161770	T	C	ENSSSCG00000004390	intron	SINE/tRNA
1	75161771	T	C	ENSSSCG00000004390	intron	SINE/tRNA
1	75447149	T	C	ENSSSCG00000004414	intron
1	75451190	T	C	ENSSSCG00000004414	intron	SINE/tRNA
1	75451214	T	C	ENSSSCG00000004414	intron	SINE/tRNA
1	75451972	T	C	ENSSSCG00000004414	intron	SINE/tRNA
1	75488187	T	C	ENSSSCG00000004413	intron	SINE/tRNA
1	75697528	A	G	ENSSSCG00000004405	intron	SINE/tRNA
1	75698621	A	G	ENSSSCG00000004405	intron	SINE/tRNA
1	75743813	A	G	ENSSSCG00000004405	intron	SINE/tRNA
1	76176330	T	C	ENSSSCG00000004404	intron	SINE/tRNA
1	76176444	T	C	ENSSSCG00000004404	intron	SINE/tRNA
1	76351326	T	C	ENSSSCG00000004402	intron	SINE/tRNA
1	76601636	A	G	ENSSSCG00000037424	intron	SINE/tRNA
1	76764015	T	C	ENSSSCG00000037424	intron	SINE/tRNA
1	76787329	T	C	ENSSSCG00000037424	intron	SINE/tRNA
1	76847699	A	G	ENSSSCG00000004392	intron	SINE/tRNA
1	76847731	A	G	ENSSSCG00000004392	intron	SINE/tRNA
1	76961414	A	G		intergenic	SINE/tRNA
1	77135909	A	G	ENSSSCG00000004419	intron	SINE/tRNA
1	77169724	A	G	ENSSSCG00000004419	3_prime_UTR	SINE/tRNA
1	77225537	T	C	ENSSSCG00000025703	intron	LINE/L1
1	77243566	T	C	ENSSSCG00000025703	intron	SINE/tRNA
1	77247699	T	C	ENSSSCG00000025703	intron	SINE/tRNA
1	77248254	T	C	ENSSSCG00000025703	intron	SINE/tRNA
1	77251783	T	C	ENSSSCG00000025703	intron	SINE/tRNA
1	77264889	T	C	ENSSSCG00000025703	intron	SINE/tRNA
1	77264947	T	C	ENSSSCG00000025703	intron	SINE/tRNA
1	77264976	T	C	ENSSSCG00000025703	intron	SINE/tRNA
1	77265003	T	C	ENSSSCG00000025703	intron	SINE/tRNA
1	77265324	T	C	ENSSSCG00000025703	intron	SINE/tRNA
1	77266157	T	C	ENSSSCG00000025703	intron	SINE/tRNA
1	77290919	T	C	ENSSSCG00000025703	intron	SINE/tRNA
1	77291129	T	C	ENSSSCG00000025703	intron	SINE/tRNA
1	77291339	T	C	ENSSSCG00000025703	intron	SINE/tRNA
1	77291361	T	C	ENSSSCG00000025703	intron	SINE/tRNA
1	77293466	T	C	ENSSSCG00000025703	intron	SINE/tRNA
1	77301121	T	C	ENSSSCG00000025703	intron	SINE/tRNA
1	77301147	T	C	ENSSSCG00000025703	intron	SINE/tRNA
1	77301458	T	C	ENSSSCG00000025703	intron	SINE/tRNA
1	77301489	T	C	ENSSSCG00000025703	intron	SINE/tRNA
1	77301704	T	C	ENSSSCG00000025703	intron	SINE/tRNA
1	77301718	T	C	ENSSSCG00000025703	intron	SINE/tRNA
1	77301737	T	C	ENSSSCG00000025703	intron	SINE/tRNA
1	77301791	T	C	ENSSSCG00000025703	intron	SINE/tRNA
1	77301805	T	C	ENSSSCG00000025703	intron	SINE/tRNA
1	77303835	T	C	ENSSSCG00000025703	intron	SINE/tRNA
1	77303884	T	C	ENSSSCG00000025703	intron	SINE/tRNA
1	77314794	T	C	ENSSSCG00000025703	intron	SINE/tRNA
1	77315489	T	C	ENSSSCG00000025703	intron	SINE/tRNA
1	77315888	T	C	ENSSSCG00000025703	intron	SINE/tRNA
1	77316498	T	C	ENSSSCG00000025703	intron	SINE/tRNA
1	77318991	T	C	ENSSSCG00000025703	intron	SINE/tRNA
1	77322616	T	C	ENSSSCG00000025703	intron	SINE/tRNA
1	77325758	T	C	ENSSSCG00000025703	intron	SINE/tRNA
1	77352896	T	C	ENSSSCG00000025703	intron	SINE/tRNA
1	77353039	T	C	ENSSSCG00000025703	intron	SINE/tRNA
1	77387240	T	C	ENSSSCG00000025703	intron	SINE/tRNA
1	77406167	A	G		intergenic	SINE/tRNA
1	77408348	A	G		intergenic	SINE/tRNA
1	77416299	A	G		intergenic	SINE/tRNA
1	77416903	A	G		intergenic	SINE/tRNA
1	77417909	A	G		intergenic	SINE/tRNA
1	77422454	A	G		intergenic	SINE/tRNA
1	77431586	A	G		intergenic	SINE/tRNA
1	77462464	A	G		intergenic
1	77497729	T	C	ENSSSCG00000004420	intron	SINE/tRNA
1	77624339	T	C	ENSSSCG00000004421	intron	SINE/tRNA
1	77624340	T	C	ENSSSCG00000004421	intron	SINE/tRNA
1	77625273	T	C	ENSSSCG00000004421	intron	SINE/tRNA
1	77747103	T	C	ENSSSCG00000004421	intron	SINE/tRNA
1	77747562	T	C	ENSSSCG00000004421	intron	SINE/tRNA
1	77792004	T	C	ENSSSCG00000004421	intron	SINE/tRNA
1	77792046	T	C	ENSSSCG00000004421	intron	SINE/tRNA
1	77793453	T	C	ENSSSCG00000004421	intron	SINE/tRNA
1	77793472	T	C	ENSSSCG00000004421	intron	SINE/tRNA
1	78037181	T	C	ENSSSCG00000004423	intron	SINE/tRNA
1	79553833	T	C		intergenic	SINE/tRNA
1	79573087	T	C		intergenic	SINE/tRNA
1	79869422	T	C	ENSSSCG00000004432	intron	SINE/tRNA
1	79872189	T	C	ENSSSCG00000004432	intron	SINE/tRNA
1	79893191	T	C	ENSSSCG00000004432	intron	SINE/tRNA
1	79895530	T	C	ENSSSCG00000004432	intron	SINE/tRNA
1	80196125	T	C	ENSSSCG00000004433	intron	SINE/tRNA
1	81758137	A	G	ENSSSCG00000004435	intron	SINE/tRNA
1	81779701	A	G	ENSSSCG00000004435	intron	SINE/tRNA
1	81792094	A	G	ENSSSCG00000004435	intron	SINE/tRNA
1	81802137	A	G	ENSSSCG00000004435	intron	SINE/tRNA
1	81804983	A	G	ENSSSCG00000004435	intron	SINE/tRNA
1	81809663	A	G	ENSSSCG00000004435	intron	SINE/tRNA
1	81809729	A	G	ENSSSCG00000004435	intron	SINE/tRNA
1	81836784	A	G	ENSSSCG00000004435	intron	SINE/tRNA
1	81885268	T	C		intergenic	SINE/tRNA
1	81887754	T	C		intergenic	SINE/tRNA
1	82000518	A	G	ENSSSCG00000004441	intron	SINE/tRNA
1	82118023	A	G	ENSSSCG00000040660	intron	SINE/tRNA
1	82556526	A	G	ENSSSCG00000004453	intron	SINE/tRNA
1	82556550	A	G	ENSSSCG00000004453	intron	SINE/tRNA
1	82562847	A	G	ENSSSCG00000004453	intron	SINE/tRNA
1	82562989	A	G	ENSSSCG00000004453	intron	SINE/tRNA
1	82577787	A	G	ENSSSCG00000004453	intron	SINE/tRNA
1	82580081	A	G	ENSSSCG00000004453	intron	SINE/tRNA
1	82581057	A	G	ENSSSCG00000004453	intron	SINE/tRNA
1	82581088	A	G	ENSSSCG00000004453	intron	SINE/tRNA
1	82604902	A	G	ENSSSCG00000004453	intron	SINE/tRNA
1	82659646	A	G	ENSSSCG00000004453	intron
1	82659690	A	G	ENSSSCG00000004453	intron
1	82659711	A	G	ENSSSCG00000004453	intron
1	82660542	A	G	ENSSSCG00000004453	intron
1	82660555	A	G	ENSSSCG00000004453	intron
1	82660558	A	G	ENSSSCG00000004453	intron
1	82660567	A	G	ENSSSCG00000004453	intron
1	82660573	A	G	ENSSSCG00000004453	intron
1	82684160	A	G	ENSSSCG00000004453	intron	SINE/tRNA
1	82699885	A	G		intergenic	SINE/tRNA
1	82702887	A	G		intergenic	SINE/tRNA
1	82710534	A	G		intergenic	SINE/tRNA
1	82721850	A	G	ENSSSCG00000004452	intron	SINE/tRNA
1	82721862	A	G	ENSSSCG00000004452	intron	SINE/tRNA
1	83004655	A	G	ENSSSCG00000004456	intron	SINE/tRNA
1	83034535	T	C	ENSSSCG00000004457	intron	SINE/tRNA
1	83034998	T	C	ENSSSCG00000004457	intron	SINE/tRNA
1	83034999	T	C	ENSSSCG00000004457	intron	SINE/tRNA
1	83123146	T	C	ENSSSCG00000004457	intron	SINE/tRNA
1	83123159	T	C	ENSSSCG00000004457	intron	SINE/tRNA
1	83123187	T	C	ENSSSCG00000004457	intron	SINE/tRNA
1	83135121	T	C	ENSSSCG00000004457	intron	SINE/tRNA
1	83976062	A	G	ENSSSCG00000004460	intron	SINE/tRNA
1	83981900	A	G	ENSSSCG00000004460	intron	SINE/tRNA
1	83981905	A	G	ENSSSCG00000004460	intron	SINE/tRNA
1	83983090	A	G	ENSSSCG00000004460	intron	SINE/tRNA
1	83985501	A	G	ENSSSCG00000004460	intron	SINE/tRNA
1	83987371	A	G	ENSSSCG00000004460	intron	SINE/tRNA
1	83987376	A	G	ENSSSCG00000004460	intron	SINE/tRNA
1	83987690	A	G	ENSSSCG00000004460	intron	SINE/tRNA
1	83987702	A	G	ENSSSCG00000004460	intron	SINE/tRNA
1	83989496	A	G	ENSSSCG00000004460	intron	SINE/tRNA
1	83989764	A	G	ENSSSCG00000004460	intron	SINE/tRNA
1	83989772	A	G	ENSSSCG00000004460	intron	SINE/tRNA
1	83993954	A	G	ENSSSCG00000004460	intron	SINE/tRNA
1	83994891	A	G	ENSSSCG00000004460	intron	SINE/tRNA
1	84004033	A	G	ENSSSCG00000004460	intron	SINE/tRNA
1	84010468	A	G	ENSSSCG00000004460	intron	SINE/tRNA
1	84011114	A	G	ENSSSCG00000004460	intron	SINE/tRNA
1	84011116	A	G	ENSSSCG00000004460	intron	SINE/tRNA
1	84011138	A	G	ENSSSCG00000004460	intron	SINE/tRNA
1	84020316	A	G	ENSSSCG00000004460	intron	SINE/tRNA
1	84066427	A	G	ENSSSCG00000004460	intron	SINE/tRNA
1	86165667	A	G	ENSSSCG00000028080	intron	SINE/tRNA
1	86186558	A	G	ENSSSCG00000028080	intron	SINE/tRNA
1	86187165	A	G	ENSSSCG00000028080	intron	SINE/tRNA
1	86187217	A	G	ENSSSCG00000028080	intron	SINE/tRNA
1	86187843	A	G	ENSSSCG00000028080	intron	SINE/tRNA
1	86423125	T	C	ENSSSCG00000032015	intron	SINE/tRNA
1	86428268	T	C	ENSSSCG00000032015	intron	SINE/tRNA
1	86429714	T	C	ENSSSCG00000032015	intron	SINE/tRNA
1	86455961	T	C	ENSSSCG00000032015	intron	SINE/tRNA
1	86476398	T	C	ENSSSCG00000032015	intron	SINE/tRNA
1	86478538	T	C	ENSSSCG00000032015	intron	SINE/tRNA
1	86604320	A	G	ENSSSCG00000004469	intron	SINE/tRNA
1	86609674	A	G	ENSSSCG00000004469	intron	SINE/tRNA
1	86612121	A	G	ENSSSCG00000004469	intron	SINE/tRNA
1	86616197	A	G	ENSSSCG00000004469	intron	SINE/tRNA
1	86616277	A	G	ENSSSCG00000004469	intron	SINE/tRNA
1	86621221	A	G	ENSSSCG00000004469	intron	SINE/tRNA
1	86621245	A	G	ENSSSCG00000004469	intron	SINE/tRNA
1	86622580	A	G	ENSSSCG00000004469	intron	SINE/tRNA
1	86622730	A	G	ENSSSCG00000004469	intron	SINE/tRNA
1	86624630	A	G	ENSSSCG00000004469	intron	SINE/tRNA
1	86625605	A	G	ENSSSCG00000004469	intron	SINE/tRNA
1	86625674	A	G	ENSSSCG00000004469	intron	SINE/tRNA
1	86625690	A	G	ENSSSCG00000004469	intron	SINE/tRNA
1	86625769	A	G	ENSSSCG00000004469	intron	SINE/tRNA
1	86626759	A	G	ENSSSCG00000004469	intron	SINE/tRNA
1	86626930	A	G	ENSSSCG00000004469	intron	SINE/tRNA
1	86627040	A	G	ENSSSCG00000004469	intron	SINE/tRNA
1	86627352	A	G	ENSSSCG00000004469	intron	SINE/tRNA
1	86634079	A	G	ENSSSCG00000004469	intron
1	86638675	A	G	ENSSSCG00000004469	intron	SINE/tRNA
1	86638704	A	G	ENSSSCG00000004469	intron	SINE/tRNA
1	86638757	A	G	ENSSSCG00000004469	intron	SINE/tRNA
1	86638823	A	G	ENSSSCG00000004469	intron	SINE/tRNA
1	86644884	A	G	ENSSSCG00000004469	intron	SINE/tRNA
1	86645894	A	G	ENSSSCG00000004469	intron	LINE/L1
1	86646116	A	G	ENSSSCG00000004469	intron	LINE/L1
1	86663587	A	G	ENSSSCG00000004469	intron	SINE/tRNA
1	86666099	A	G	ENSSSCG00000004469	intron	SINE/tRNA
1	86666126	A	G	ENSSSCG00000004469	intron	SINE/tRNA
1	86689891	A	G		intergenic	SINE/tRNA
1	86698387	A	G		intergenic	SINE/tRNA
1	86717176	A	G		intergenic	SINE/tRNA
1	86730643	A	G		intergenic	SINE/tRNA
1	86730648	A	G		intergenic	SINE/tRNA
1	86745602	A	G		intergenic	SINE/tRNA
1	86970395	A	G	ENSSSCG00000004470	intron	SINE/tRNA
1	86970426	A	G	ENSSSCG00000004470	intron	SINE/tRNA
1	86974265	A	G	ENSSSCG00000004470	intron	SINE/tRNA
1	86976070	A	G	ENSSSCG00000004470	intron	SINE/tRNA
1	86976083	A	G	ENSSSCG00000004470	intron	SINE/tRNA
1	87154852	A	G	ENSSSCG00000004473	intron	SINE/tRNA
1	87155276	A	G	ENSSSCG00000004473	intron	SINE/tRNA
1	87155351	A	G	ENSSSCG00000004473	intron	SINE/tRNA
1	87155668	A	G	ENSSSCG00000004473	intron	SINE/tRNA
1	87155676	A	G	ENSSSCG00000004473	intron	SINE/tRNA
1	87155761	A	G	ENSSSCG00000004473	intron	SINE/tRNA
1	87162017	A	G	ENSSSCG00000004473	intron	SINE/tRNA
1	87162069	A	G	ENSSSCG00000004473	intron	SINE/tRNA
1	87168148	A	G	ENSSSCG00000004473	intron	SINE/tRNA
1	87168722	A	G	ENSSSCG00000004473	intron	SINE/tRNA
1	87168923	A	G	ENSSSCG00000004473	intron	SINE/tRNA
1	87207177	A	G	ENSSSCG00000004473	intron	SINE/tRNA
1	87208946	A	G	ENSSSCG00000004473	intron	SINE/tRNA
1	87208949	A	G	ENSSSCG00000004473	intron	SINE/tRNA
1	87208960	A	G	ENSSSCG00000004473	intron	SINE/tRNA
1	87232351	A	G	ENSSSCG00000004473	intron	SINE/tRNA
1	87232727	A	G	ENSSSCG00000004473	intron	SINE/tRNA
1	87277044	T	C		intergenic	SINE/tRNA
1	87278198	A	G		intergenic	SINE/tRNA
1	87279772	T	C		intergenic
1	87313163	T	C	ENSSSCG00000004472	intron	SINE/tRNA
1	87316718	T	C	ENSSSCG00000004472	intron	SINE/tRNA
1	87317547	T	C	ENSSSCG00000004472	intron	LINE/L1
1	89997556	T	C	ENSSSCG00000004478	intron	SINE/tRNA
1	89997575	T	C	ENSSSCG00000004478	intron	SINE/tRNA
1	89997826	T	C	ENSSSCG00000004478	intron	SINE/tRNA
1	89998127	T	C	ENSSSCG00000004478	intron	SINE/tRNA
1	89998827	T	C	ENSSSCG00000004478	intron	SINE/tRNA
1	89998878	T	C	ENSSSCG00000004478	intron	SINE/tRNA
1	90011100	T	C	ENSSSCG00000004478	intron	SINE/tRNA
1	90011109	T	C	ENSSSCG00000004478	intron	SINE/tRNA
1	90011180	T	C	ENSSSCG00000004478	intron	SINE/tRNA
1	90011417	T	C	ENSSSCG00000004478	intron	SINE/tRNA
1	90011518	T	C	ENSSSCG00000004478	intron	SINE/tRNA
1	90011536	T	C	ENSSSCG00000004478	intron	SINE/tRNA
1	90014857	T	C	ENSSSCG00000004478	intron	SINE/tRNA
1	90015024	T	C	ENSSSCG00000004478	intron	SINE/tRNA
1	90015477	T	C	ENSSSCG00000004478	intron	SINE/tRNA
1	90023440	T	C	ENSSSCG00000004478	intron	SINE/tRNA
1	90023466	T	C	ENSSSCG00000004478	intron	SINE/tRNA
1	90025906	T	C	ENSSSCG00000004478	intron	SINE/tRNA
1	90026032	T	C	ENSSSCG00000004478	intron	SINE/tRNA
1	90026037	T	C	ENSSSCG00000004478	intron	SINE/tRNA
1	90027045	T	C	ENSSSCG00000004478	intron	SINE/tRNA
1	90028228	T	C	ENSSSCG00000004478	intron	SINE/tRNA
1	90029173	T	C	ENSSSCG00000004478	intron
1	90037224	T	C	ENSSSCG00000004478	intron	SINE/tRNA
1	90037363	T	C	ENSSSCG00000004478	intron	DNA/hAT-Charlie
1	90037597	T	C	ENSSSCG00000004478	intron	SINE/tRNA
1	90041520	T	C	ENSSSCG00000004478	intron	SINE/tRNA
1	90042818	T	C	ENSSSCG00000004478	intron	SINE/tRNA
1	90046073	T	C	ENSSSCG00000004478	intron	SINE/tRNA
1	90050993	T	C	ENSSSCG00000004478	intron	SINE/tRNA
1	90051019	T	C	ENSSSCG00000004478	intron	SINE/tRNA
1	90051311	T	C	ENSSSCG00000004478	intron	SINE/tRNA
1	90051678	T	C	ENSSSCG00000004478	intron	SINE/tRNA
1	90051790	T	C	ENSSSCG00000004478	intron	SINE/tRNA
1	90051803	T	C	ENSSSCG00000004478	intron	SINE/tRNA
1	90054034	T	C	ENSSSCG00000004478	intron	SINE/tRNA
1	90057124	T	C	ENSSSCG00000004478	intron	SINE/tRNA
1	90057125	T	C	ENSSSCG00000004478	intron	SINE/tRNA
1	90057192	T	C	ENSSSCG00000004478	intron	SINE/tRNA
1	90057257	T	C	ENSSSCG00000004478	intron	SINE/tRNA
1	90067186	T	C	ENSSSCG00000004478	intron	SINE/tRNA
1	90067194	T	C	ENSSSCG00000004478	intron	SINE/tRNA
1	90067951	T	C	ENSSSCG00000004478	intron	SINE/tRNA
1	90075822	T	C	ENSSSCG00000004478	intron	SINE/tRNA
1	90082398	T	C	ENSSSCG00000004478	intron	SINE/tRNA
1	90082457	T	C	ENSSSCG00000004478	intron	SINE/tRNA
1	90104677	T	C		intergenic	SINE/tRNA
1	90109846	T	C		intergenic	SINE/tRNA
1	90117901	T	C		intergenic	SINE/tRNA
1	90118963	T	C		intergenic	SINE/tRNA
1	90122834	T	C		intergenic	SINE/tRNA
1	90122841	T	C		intergenic	SINE/tRNA
1	90123151	T	C		intergenic	SINE/tRNA
1	90123261	T	C		intergenic	SINE/tRNA
1	90123285	T	C		intergenic	SINE/tRNA
1	90130812	T	C		intergenic	SINE/tRNA
1	90137390	T	C		intergenic
1	90161506	T	C		intergenic	SINE/tRNA
1	90161518	T	C		intergenic	SINE/tRNA
1	90161570	T	C		intergenic	SINE/tRNA
1	90163352	T	C		intergenic	SINE/tRNA
1	90163371	T	C		intergenic	SINE/tRNA
1	90163379	T	C		intergenic	SINE/tRNA
1	90163477	T	C		intergenic	SINE/tRNA
1	90174483	T	C	ENSSSCG00000020702	intron	SINE/tRNA
1	90174577	T	C	ENSSSCG00000020702	intron	SINE/tRNA
1	90174612	T	C	ENSSSCG00000020702	intron	SINE/tRNA
1	90174717	T	C	ENSSSCG00000020702	intron	SINE/tRNA
1	90175367	T	C	ENSSSCG00000020702	intron	SINE/tRNA
1	90175416	T	C	ENSSSCG00000020702	intron	SINE/tRNA
1	90175418	T	C	ENSSSCG00000020702	intron	SINE/tRNA
1	90175871	T	C	ENSSSCG00000020702	intron	SINE/tRNA
1	90175921	T	C	ENSSSCG00000020702	intron	SINE/tRNA
1	90175925	T	C	ENSSSCG00000020702	intron	SINE/tRNA
1	90176216	T	C	ENSSSCG00000020702	intron	SINE/tRNA
1	90176245	T	C	ENSSSCG00000020702	intron	SINE/tRNA
1	90176298	T	C	ENSSSCG00000020702	intron	SINE/tRNA
1	90176378	T	C	ENSSSCG00000020702	intron	SINE/tRNA
1	90176414	T	C	ENSSSCG00000020702	intron	SINE/tRNA
1	90192651	T	C	ENSSSCG00000020702	intron	SINE/tRNA
1	90208981	T	C	ENSSSCG00000020702	intron	SINE/tRNA
1	90218001	T	C	ENSSSCG00000020702	intron	SINE/tRNA
1	90220649	T	C	ENSSSCG00000020702	intron	SINE/tRNA
1	90245069	T	C	ENSSSCG00000020702	intron	SINE/tRNA
1	90245183	T	C	ENSSSCG00000020702	intron	SINE/tRNA
1	90245463	T	C	ENSSSCG00000020702	intron	SINE/tRNA
1	90245512	T	C	ENSSSCG00000020702	intron	SINE/tRNA
1	90245520	T	C	ENSSSCG00000020702	intron	SINE/tRNA
1	90250288	T	C	ENSSSCG00000020702	intron	SINE/tRNA
1	90252431	T	C	ENSSSCG00000020702	intron	SINE/tRNA
1	90253311	T	C	ENSSSCG00000020702	intron	SINE/tRNA
1	90261567	T	C	ENSSSCG00000020702	intron	SINE/tRNA
1	90263163	T	C	ENSSSCG00000020702	intron	SINE/tRNA
1	90266667	T	C	ENSSSCG00000020702	intron	SINE/tRNA
1	90266951	T	C	ENSSSCG00000020702	intron	SINE/tRNA
1	90272900	T	C	ENSSSCG00000020702	intron	SINE/tRNA
1	90274398	T	C	ENSSSCG00000020702	intron	SINE/tRNA
1	90283883	T	C	ENSSSCG00000020702	intron	SINE/tRNA
1	90300116	T	C	ENSSSCG00000020702	intron
1	90682297	A	G	ENSSSCG00000033155	intron	SINE/tRNA
1	90682299	A	G	ENSSSCG00000033155	intron	SINE/tRNA
1	90684045	A	G	ENSSSCG00000033155	intron	SINE/tRNA
1	90684047	A	G	ENSSSCG00000033155	intron	SINE/tRNA
1	90753270	A	G	ENSSSCG00000004484	intron	SINE/tRNA
1	92463781	T	C	ENSSSCG00000004489	intron	SINE/tRNA
1	92463924	T	C	ENSSSCG00000004489	intron	SINE/tRNA
1	92463925	T	C	ENSSSCG00000004489	intron	SINE/tRNA
1	92463933	T	C	ENSSSCG00000004489	intron	SINE/tRNA
1	92467093	T	C	ENSSSCG00000004489	intron	SINE/tRNA
1	92467153	T	C	ENSSSCG00000004489	intron	SINE/tRNA
1	92518264	A	G		intergenic	SINE/tRNA
1	95495785	T	C		intergenic	SINE/tRNA
1	95496728	T	C		intergenic	SINE/tRNA
1	95496730	T	C		intergenic	SINE/tRNA
1	95496805	T	C		intergenic	SINE/tRNA
1	95496873	T	C		intergenic	SINE/tRNA
1	95522281	T	C	ENSSSCG00000021072	intron	SINE/tRNA
1	95748068	T	C	ENSSSCG00000004499	intron	SINE/tRNA
1	95767461	A	G	ENSSSCG00000004498	intron	SINE/tRNA
1	95821550	A	G	ENSSSCG00000004500	intron	SINE/tRNA
1	95839282	A	G	ENSSSCG00000004500	intron	SINE/tRNA
1	95886797	A	G	ENSSSCG00000004500	intron	SINE/tRNA
1	96293758	T	C		intergenic	SINE/tRNA
1	96293836	T	C		intergenic	SINE/tRNA
1	96293854	T	C		intergenic	SINE/tRNA
1	96295204	T	C		intergenic	SINE/tRNA
1	96295311	T	C		intergenic	SINE/tRNA
1	96295312	T	C		intergenic	SINE/tRNA
1	96295398	T	C		intergenic	SINE/tRNA
1	96296134	T	C		intergenic	SINE/tRNA
1	96296207	T	C		intergenic	SINE/tRNA
1	96296214	T	C		intergenic	SINE/tRNA
1	96297078	T	C	ENSSSCG00000032053	3_prime_UTR	SINE/tRNA
1	96297126	T	C	ENSSSCG00000032053	3_prime_UTR	SINE/tRNA
1	96298391	T	C	ENSSSCG00000032053	3_prime_UTR	SINE/tRNA
1	96298495	T	C	ENSSSCG00000032053	3_prime_UTR	SINE/tRNA
1	96298578	T	C	ENSSSCG00000032053	3_prime_UTR	SINE/tRNA
1	96352726	T	C	ENSSSCG00000032053	intron	LINE/L1
1	96448790	T	C	ENSSSCG00000034730	intron	SINE/tRNA
1	96448815	T	C	ENSSSCG00000034730	intron	SINE/tRNA
1	96448846	T	C	ENSSSCG00000034730	intron	SINE/tRNA
1	96448907	T	C	ENSSSCG00000034730	intron	SINE/tRNA
1	96448910	T	C	ENSSSCG00000034730	intron	SINE/tRNA
1	96448940	T	C	ENSSSCG00000034730	intron	SINE/tRNA
1	96449937	T	C	ENSSSCG00000034730	intron	SINE/tRNA
1	96449993	T	C	ENSSSCG00000034730	intron	SINE/tRNA
1	96462954	T	C	ENSSSCG00000034730	intron
1	96466026	T	C	ENSSSCG00000034730	intron	SINE/tRNA
1	96466076	T	C	ENSSSCG00000034730	intron	SINE/tRNA
1	96469061	T	C	ENSSSCG00000034730	intron	SINE/tRNA
1	96470139	T	C	ENSSSCG00000034730	intron	SINE/tRNA
1	96470606	T	C	ENSSSCG00000034730	intron	SINE/tRNA
1	96491777	T	C	ENSSSCG00000034730	intron	SINE/tRNA
1	96505790	T	C	ENSSSCG00000034730	intron	SINE/MIR
1	96510273	T	C	ENSSSCG00000034730	intron	SINE/tRNA
1	96521504	T	C	ENSSSCG00000034730	intron	SINE/tRNA
1	96530111	T	C	ENSSSCG00000034730	intron	SINE/tRNA
1	96681300	T	C	ENSSSCG00000005771	3_prime_UTR	SINE/tRNA
1	96690911	T	C	ENSSSCG00000005771	intron	SINE/tRNA
1	96726533	T	C	ENSSSCG00000005771	intron	SINE/tRNA
1	96760067	T	C	ENSSSCG00000005768	intron	SINE/tRNA
1	97444678	T	C	ENSSSCG00000004505	intron	SINE/tRNA
1	97446019	T	C	ENSSSCG00000004505	intron	SINE/tRNA
1	97446518	T	C	ENSSSCG00000004505	intron	SINE/tRNA
1	97459003	T	C	ENSSSCG00000004505	intron	SINE/tRNA
1	97480254	T	C	ENSSSCG00000004505	intron	SINE/tRNA
1	97482938	T	C	ENSSSCG00000004505	intron	SINE/tRNA
1	98772526	T	C	ENSSSCG00000004508	intron	SINE/tRNA
1	98805774	T	C	ENSSSCG00000004508	intron	SINE/tRNA
1	98848963	T	C	ENSSSCG00000004508	intron	SINE/tRNA
1	98859194	T	C	ENSSSCG00000004508	intron	SINE/tRNA
1	98859221	T	C	ENSSSCG00000004508	intron	SINE/tRNA
1	98884607	T	C	ENSSSCG00000004508	intron	SINE/tRNA
1	98893866	T	C	ENSSSCG00000004508	intron	SINE/tRNA
1	98913850	T	C	ENSSSCG00000004508	intron
1	98915199	T	C	ENSSSCG00000004508	intron	SINE/tRNA
1	98916318	T	C	ENSSSCG00000004508	intron	SINE/tRNA
1	98916395	T	C	ENSSSCG00000004508	intron	SINE/tRNA
1	98927156	T	C	ENSSSCG00000004508	intron	SINE/tRNA
1	98927502	T	C	ENSSSCG00000004508	intron	SINE/tRNA
1	98985687	T	C	ENSSSCG00000004508	intron	SINE/tRNA
1	98986006	T	C	ENSSSCG00000004508	intron	SINE/tRNA
1	98990795	T	C	ENSSSCG00000004508	intron	SINE/tRNA
1	99022850	T	C	ENSSSCG00000004508	intron	SINE/tRNA
1	99032747	T	C		intergenic	SINE/tRNA
1	99034156	T	C		intergenic	SINE/tRNA
1	99039947	T	C	ENSSSCG00000034415	intron	SINE/tRNA
1	99040288	T	C	ENSSSCG00000034415	intron	SINE/tRNA
1	99040321	T	C	ENSSSCG00000034415	intron	SINE/tRNA
1	99040359	T	C	ENSSSCG00000034415	intron	SINE/tRNA
1	99040401	T	C	ENSSSCG00000034415	intron	SINE/tRNA
1	99040809	T	C	ENSSSCG00000034415	intron	SINE/tRNA
1	99041338	T	C	ENSSSCG00000034415	intron	SINE/tRNA
1	99041640	T	C	ENSSSCG00000034415	intron	SINE/tRNA
1	99041700	T	C	ENSSSCG00000034415	intron	SINE/tRNA
1	99041701	T	C	ENSSSCG00000034415	intron	SINE/tRNA
1	99496820	T	C	ENSSSCG00000004511	intron	SINE/tRNA
1	99589811	T	C	ENSSSCG00000004511	intron	SINE/tRNA
1	99788546	T	C	ENSSSCG00000004511	intron	SINE/tRNA
1	99792208	T	C	ENSSSCG00000004511	intron	LINE/L1
1	99792212	T	C	ENSSSCG00000004511	intron	LINE/L1
1	99792247	T	C	ENSSSCG00000004511	intron	LINE/L1
1	99792284	T	C	ENSSSCG00000004511	intron	LINE/L1
1	99792288	T	C	ENSSSCG00000004511	intron	LINE/L1
1	100108588	A	G	ENSSSCG00000004520	intron
1	100124033	A	G	ENSSSCG00000004520	intron	SINE/tRNA
1	100124071	A	G	ENSSSCG00000004520	intron	SINE/tRNA
1	100134369	A	G	ENSSSCG00000004520	intron	SINE/tRNA
1	100137208	A	G	ENSSSCG00000004520	intron	SINE/tRNA
1	100141112	A	G	ENSSSCG00000004520	intron
1	100141123	A	G	ENSSSCG00000004520	intron
1	100142081	A	G	ENSSSCG00000004520	intron	LINE/CR1
1	100142289	A	G	ENSSSCG00000004520	intron
1	100142304	A	G	ENSSSCG00000004520	intron	LINE/L1
1	100142368	A	G	ENSSSCG00000004520	intron	LINE/L1
1	100143772	A	G	ENSSSCG00000004520	intron	SINE/tRNA
1	100144480	A	G	ENSSSCG00000004520	intron	SINE/tRNA
1	100144558	A	G	ENSSSCG00000004520	intron	SINE/tRNA
1	100144587	A	G	ENSSSCG00000004520	intron	SINE/tRNA
1	100147008	A	G	ENSSSCG00000004520	intron	SINE/tRNA
1	100148072	A	G	ENSSSCG00000004520	intron	SINE/tRNA
1	100156412	A	G	ENSSSCG00000004520	intron	SINE/tRNA
1	100156419	A	G	ENSSSCG00000004520	intron	SINE/tRNA
1	100157622	A	G	ENSSSCG00000004520	intron	SINE/tRNA
1	100157637	A	G	ENSSSCG00000004520	intron	SINE/tRNA
1	100157649	A	G	ENSSSCG00000004520	intron	SINE/tRNA
1	100170068	A	G	ENSSSCG00000004520	intron	SINE/tRNA
1	100170523	A	G	ENSSSCG00000004520	intron	SINE/tRNA
1	100170524	A	G	ENSSSCG00000004520	intron	SINE/tRNA
1	100180121	A	G	ENSSSCG00000004520	intron	SINE/tRNA
1	100181997	A	G	ENSSSCG00000004520	intron	SINE/tRNA
1	100204705	A	G	ENSSSCG00000004520	intron	SINE/tRNA
1	100222402	A	G	ENSSSCG00000004520	intron	SINE/tRNA
1	100222404	A	G	ENSSSCG00000004520	intron	SINE/tRNA
1	100223129	A	G	ENSSSCG00000004520	intron	SINE/tRNA
1	100223226	A	G	ENSSSCG00000004520	intron	SINE/tRNA
1	100223295	A	G	ENSSSCG00000004520	intron	SINE/tRNA
1	100236713	A	G	ENSSSCG00000004520	intron	SINE/tRNA
1	100237345	A	G	ENSSSCG00000004520	intron	LINE/L1
1	100237359	A	G	ENSSSCG00000004520	intron	LINE/L1
1	100237631	A	G	ENSSSCG00000004520	intron	LINE/L1
1	100237657	A	G	ENSSSCG00000004520	intron	LINE/L1
1	100237812	A	G	ENSSSCG00000004520	intron	LINE/L1
1	100237922	A	G	ENSSSCG00000004520	intron	LINE/L1
1	100239655	A	G	ENSSSCG00000004520	intron	LINE/L1
1	100239830	A	G	ENSSSCG00000004520	intron	LINE/L1
1	100239837	A	G	ENSSSCG00000004520	intron	LINE/L1
1	100240123	A	G	ENSSSCG00000004520	intron	LINE/L1
1	100240336	A	G	ENSSSCG00000004520	intron	LINE/L1
1	100260015	A	G	ENSSSCG00000004520	intron	SINE/tRNA
1	100261068	A	G	ENSSSCG00000004520	intron	SINE/tRNA
1	100261145	A	G	ENSSSCG00000004520	intron	SINE/tRNA
1	100453072	A	G	ENSSSCG00000004522	intron	SINE/tRNA
1	100476069	A	G		intergenic	SINE/tRNA
1	100476217	A	G		intergenic	SINE/tRNA
1	100476618	A	G		intergenic	SINE/tRNA
1	100476635	A	G		intergenic	SINE/tRNA
1	100478327	A	G		intergenic	SINE/tRNA
1	100478328	A	G		intergenic	SINE/tRNA
1	100480495	A	G		intergenic
1	100480561	A	G		intergenic	SINE/tRNA
1	100480676	A	G		intergenic	SINE/tRNA
1	100480733	A	G		intergenic	SINE/tRNA
1	100526540	A	G	ENSSSCG00000024479	intron	SINE/tRNA
1	100584577	A	G	ENSSSCG00000004524	intron	SINE/tRNA
1	100584625	A	G	ENSSSCG00000004524	intron	SINE/tRNA
1	100586420	A	G	ENSSSCG00000004524	intron	SINE/tRNA
1	100586436	A	G	ENSSSCG00000004524	intron	SINE/tRNA
1	100586542	A	G	ENSSSCG00000004524	intron	SINE/tRNA
1	100588280	A	G	ENSSSCG00000004524	intron	SINE/tRNA
1	100595240	A	G	ENSSSCG00000004524	intron	SINE/tRNA
1	100595242	A	G	ENSSSCG00000004524	intron	SINE/tRNA
1	100598374	A	G	ENSSSCG00000004524	intron	SINE/tRNA
1	100598392	A	G	ENSSSCG00000004524	intron	SINE/tRNA
1	100598420	A	G	ENSSSCG00000004524	intron	SINE/tRNA
1	100608108	A	G	ENSSSCG00000004524	intron	SINE/tRNA
1	100618634	A	G	ENSSSCG00000004524	intron	SINE/tRNA
1	100631675	A	G	ENSSSCG00000004524	3_prime_UTR	SINE/tRNA
1	100631682	A	G	ENSSSCG00000004524	3_prime_UTR	SINE/tRNA
1	100631934	A	G	ENSSSCG00000004524	3_prime_UTR	SINE/tRNA
1	100683483	T	C	ENSSSCG00000034427	intron	SINE/tRNA
1	100698989	T	C	ENSSSCG00000034427	synonymous
1	101916247	A	G		intergenic	SINE/tRNA
1	103714881	T	C	ENSSSCG00000004528	intron	SINE/tRNA
1	103732140	T	C	ENSSSCG00000004528	intron	SINE/tRNA
1	103732141	T	C	ENSSSCG00000004528	intron	SINE/tRNA
1	103745861	T	C	ENSSSCG00000004528	intron	SINE/tRNA
1	103745903	T	C	ENSSSCG00000004528	intron	SINE/tRNA
1	103750728	T	C	ENSSSCG00000004528	intron	SINE/tRNA
1	103803155	A	G	ENSSSCG00000004529	intron	SINE/tRNA
1	103810578	A	G	ENSSSCG00000004529	intron	SINE/tRNA
1	103813420	A	G	ENSSSCG00000004529	intron	SINE/tRNA
1	103824295	A	G	ENSSSCG00000004529	intron	SINE/tRNA
1	104254159	A	G	ENSSSCG00000035243	intron	SINE/tRNA
1	104260880	A	G	ENSSSCG00000035243	intron	LINE/L1
1	104260918	A	G	ENSSSCG00000035243	intron	LINE/L1
1	104262306	A	G	ENSSSCG00000035243	intron	LINE/L1
1	104282173	A	G	ENSSSCG00000035243	intron	LINE/L1
1	104295360	A	G	ENSSSCG00000035243	intron	SINE/tRNA
1	104295454	A	G	ENSSSCG00000035243	intron	SINE/tRNA
1	104295460	A	G	ENSSSCG00000035243	intron	SINE/tRNA
1	104295959	A	G	ENSSSCG00000035243	intron	SINE/tRNA
1	104311089	A	G	ENSSSCG00000035243	intron	LINE/L1
1	104311124	A	G	ENSSSCG00000035243	intron	LINE/L1
1	104315290	A	G	ENSSSCG00000035243	intron	LINE/L1
1	104315906	A	G	ENSSSCG00000035243	intron	SINE/tRNA
1	104316711	A	G	ENSSSCG00000035243	intron	SINE/tRNA
1	104316783	A	G	ENSSSCG00000035243	intron	SINE/tRNA
1	104329316	A	G	ENSSSCG00000035243	intron	SINE/tRNA
1	104329321	A	G	ENSSSCG00000035243	intron	SINE/tRNA
1	104329329	A	G	ENSSSCG00000035243	intron	SINE/tRNA
1	104329852	A	G	ENSSSCG00000035243	intron	SINE/tRNA
1	104329903	A	G	ENSSSCG00000035243	intron	SINE/tRNA
1	104330788	A	G	ENSSSCG00000035243	intron	SINE/tRNA
1	104330838	A	G	ENSSSCG00000035243	intron	SINE/tRNA
1	104330846	A	G	ENSSSCG00000035243	intron	SINE/tRNA
1	104334671	A	G	ENSSSCG00000035243	intron	LINE/L1
1	104342182	A	G	ENSSSCG00000035243	intron	SINE/tRNA
1	104343670	A	G	ENSSSCG00000035243	intron	SINE/tRNA
1	104343671	A	G	ENSSSCG00000035243	intron	SINE/tRNA
1	104365699	A	G	ENSSSCG00000035243	intron	SINE/tRNA
1	104365708	A	G	ENSSSCG00000035243	intron	SINE/tRNA
1	104372514	A	G	ENSSSCG00000035243	intron	SINE/tRNA
1	104372529	A	G	ENSSSCG00000035243	intron	SINE/tRNA
1	104372564	A	G	ENSSSCG00000035243	intron	SINE/tRNA
1	104372605	A	G	ENSSSCG00000035243	intron	SINE/tRNA
1	104372869	A	G	ENSSSCG00000035243	intron	SINE/tRNA
1	104390931	A	G	ENSSSCG00000035243	intron	SINE/tRNA
1	104390972	A	G	ENSSSCG00000035243	intron	SINE/tRNA
1	104403622	A	G	ENSSSCG00000035243	intron	SINE/tRNA
1	104403663	A	G	ENSSSCG00000035243	intron	SINE/tRNA
1	104403745	A	G	ENSSSCG00000035243	intron	SINE/tRNA
1	104426887	T	C	ENSSSCG00000004534	intron	SINE/tRNA
1	104430813	T	C	ENSSSCG00000004534	intron	SINE/tRNA
1	104431941	T	C	ENSSSCG00000004534	intron	SINE/tRNA
1	104435457	T	C	ENSSSCG00000004534	intron	SINE/tRNA
1	104436224	T	C	ENSSSCG00000004534	intron	SINE/tRNA
1	104440410	T	C	ENSSSCG00000004534	intron	SINE/tRNA
1	104445249	T	C	ENSSSCG00000004534	intron	SINE/tRNA
1	104445344	T	C	ENSSSCG00000004534	intron	SINE/tRNA
1	104449027	T	C	ENSSSCG00000004534	intron	SINE/tRNA
1	104460338	T	C	ENSSSCG00000004534	intron	SINE/tRNA
1	104462053	T	C	ENSSSCG00000004534	intron	SINE/tRNA
1	104462645	T	C	ENSSSCG00000004534	intron	SINE/tRNA
1	104462671	T	C	ENSSSCG00000004534	intron	SINE/tRNA
1	104462745	T	C	ENSSSCG00000004534	intron	SINE/tRNA
1	104462816	T	C	ENSSSCG00000004534	intron	SINE/tRNA
1	104464005	T	C	ENSSSCG00000004534	intron	SINE/tRNA
1	104943323	T	C	ENSSSCG00000004535	intron	SINE/tRNA
1	104966868	T	C	ENSSSCG00000004535	intron	SINE/tRNA
1	105053225	T	C	ENSSSCG00000004535	intron	SINE/tRNA
1	105054394	T	C	ENSSSCG00000004535	intron	SINE/tRNA
1	105982427	T	C	ENSSSCG00000004537	intron	SINE/tRNA
1	105982434	T	C	ENSSSCG00000004537	intron	SINE/tRNA
1	105982435	T	C	ENSSSCG00000004537	intron	SINE/tRNA
1	105983200	T	C	ENSSSCG00000004537	intron	SINE/tRNA
1	105995766	T	C	ENSSSCG00000004537	intron	SINE/tRNA
1	106000727	T	C	ENSSSCG00000004537	intron	SINE/tRNA
1	106003550	T	C	ENSSSCG00000004537	intron	LINE/L1
1	106003662	T	C	ENSSSCG00000004537	intron	LINE/L1
1	106003664	T	C	ENSSSCG00000004537	intron	LINE/L1
1	106004409	T	C	ENSSSCG00000004537	intron	LINE/L1
1	106004415	T	C	ENSSSCG00000004537	intron	LINE/L1
1	106015096	A	G	ENSSSCG00000004538	intron	SINE/tRNA
1	106015981	A	G	ENSSSCG00000004538	intron	SINE/tRNA
1	106017549	A	G	ENSSSCG00000004538	intron	SINE/tRNA
1	106095867	A	G	ENSSSCG00000004538	intron	SINE/tRNA
1	106101197	A	G	ENSSSCG00000004538	intron	SINE/tRNA
1	106159138	A	G	ENSSSCG00000004538	intron	SINE/tRNA
1	106159140	A	G	ENSSSCG00000004538	intron	SINE/tRNA
1	106159278	A	G	ENSSSCG00000004538	intron	SINE/tRNA
1	106159283	A	G	ENSSSCG00000004538	intron	SINE/tRNA
1	106159976	A	G	ENSSSCG00000004538	intron
1	106167959	A	G	ENSSSCG00000004538	intron	SINE/tRNA
1	106184070	A	G	ENSSSCG00000004538	intron	SINE/tRNA
1	106184107	A	G	ENSSSCG00000004538	intron	SINE/tRNA
1	106188113	A	G	ENSSSCG00000004538	intron	SINE/tRNA
1	106198858	A	G	ENSSSCG00000004538	intron	SINE/tRNA
1	106198879	A	G	ENSSSCG00000004538	intron	SINE/tRNA
1	106199527	A	G	ENSSSCG00000004538	intron	SINE/tRNA
1	106201142	A	G	ENSSSCG00000004538	intron	SINE/tRNA
1	106212833	A	G	ENSSSCG00000004538	intron	SINE/tRNA
1	106241835	A	G	ENSSSCG00000004538	intron	SINE/tRNA
1	106241919	A	G	ENSSSCG00000004538	intron	SINE/tRNA
1	106242248	A	G	ENSSSCG00000004538	intron	SINE/tRNA
1	106408515	A	G	ENSSSCG00000004538	intron	SINE/tRNA
1	106860874	T	C	ENSSSCG00000004541	intron	SINE/tRNA
1	106860875	T	C	ENSSSCG00000004541	intron	SINE/tRNA
1	106883403	T	C	ENSSSCG00000004541	intron	SINE/tRNA
1	106891275	T	C	ENSSSCG00000004541	intron	SINE/tRNA
1	106922957	T	C	ENSSSCG00000004542	intron	SINE/tRNA
1	106993241	A	G	ENSSSCG00000004543	intron	SINE/tRNA
1	106993273	A	G	ENSSSCG00000004543	intron	SINE/tRNA
1	106996488	A	G	ENSSSCG00000004543	intron	SINE/tRNA
1	106996561	A	G	ENSSSCG00000004543	intron	SINE/tRNA
1	106998752	A	G	ENSSSCG00000004543	intron	SINE/tRNA
1	106999175	A	G	ENSSSCG00000004543	intron	SINE/tRNA
1	106999366	A	G	ENSSSCG00000004543	intron	SINE/tRNA
1	106999370	A	G	ENSSSCG00000004543	intron	SINE/tRNA
1	107051582	T	C		intergenic	SINE/tRNA
1	107052479	T	C		intergenic	SINE/tRNA
1	107327255	A	G	ENSSSCG00000004550	intron	SINE/tRNA
1	107330408	A	G	ENSSSCG00000004550	intron	SINE/tRNA
1	107330506	A	G	ENSSSCG00000004550	intron	SINE/tRNA
1	107331687	A	G	ENSSSCG00000004550	intron	SINE/tRNA
1	107331704	A	G	ENSSSCG00000004550	intron	SINE/tRNA
1	107347436	T	C	ENSSSCG00000004551	intron	SINE/tRNA
1	107347441	T	C	ENSSSCG00000004551	intron	SINE/tRNA
1	107355350	T	C	ENSSSCG00000004551	intron	SINE/tRNA
1	107433750	T	C	ENSSSCG00000004551	intron	SINE/tRNA
1	107438250	T	C	ENSSSCG00000004551	intron	SINE/tRNA
1	107450216	T	C	ENSSSCG00000004551	intron	SINE/tRNA
1	107451114	T	C	ENSSSCG00000004551	intron	SINE/tRNA
1	107451133	T	C	ENSSSCG00000004551	intron	SINE/tRNA
1	107456685	T	C	ENSSSCG00000004551	intron	SINE/tRNA
1	107457887	T	C	ENSSSCG00000004551	intron	SINE/tRNA
1	107462681	T	C	ENSSSCG00000004551	intron	SINE/tRNA
1	107469359	T	C	ENSSSCG00000004551	intron	SINE/tRNA
1	107469690	T	C	ENSSSCG00000004551	intron	SINE/tRNA
1	107469697	T	C	ENSSSCG00000004551	intron	SINE/tRNA
1	107471103	T	C	ENSSSCG00000004551	intron	SINE/tRNA
1	107477887	T	C	ENSSSCG00000004551	intron	SINE/tRNA
1	107488236	T	C	ENSSSCG00000004551	intron	SINE/tRNA
1	107488816	T	C	ENSSSCG00000004551	intron	SINE/tRNA
1	107489142	T	C	ENSSSCG00000004551	intron	SINE/tRNA
1	107489414	T	C	ENSSSCG00000004551	intron	SINE/tRNA
1	107493793	T	C	ENSSSCG00000004551	intron	LINE/L1
1	107494019	T	C	ENSSSCG00000004551	intron	LINE/L1
1	107500379	T	C	ENSSSCG00000004551	intron	SINE/tRNA
1	107501047	T	C	ENSSSCG00000004551	intron	SINE/tRNA
1	107501492	T	C	ENSSSCG00000004551	intron	SINE/tRNA
1	107504793	T	C	ENSSSCG00000004551	intron	SINE/tRNA
1	107505635	T	C	ENSSSCG00000004551	intron	SINE/tRNA
1	107505737	T	C	ENSSSCG00000004551	intron	SINE/tRNA
1	107513898	T	C	ENSSSCG00000004551	intron	SINE/tRNA
1	107519092	T	C	ENSSSCG00000004551	intron	SINE/tRNA
1	107526972	T	C	ENSSSCG00000004551	intron	SINE/tRNA
1	107527037	T	C	ENSSSCG00000004551	intron	SINE/tRNA
1	107528127	T	C	ENSSSCG00000004551	intron	SINE/tRNA
1	107528891	T	C	ENSSSCG00000004551	intron	SINE/tRNA
1	107529819	T	C	ENSSSCG00000004551	intron	SINE/tRNA
1	107529926	T	C	ENSSSCG00000004551	intron	SINE/tRNA
1	107530907	T	C	ENSSSCG00000004551	intron	SINE/tRNA
1	107530959	T	C	ENSSSCG00000004551	intron	SINE/tRNA
1	107531896	T	C	ENSSSCG00000004551	intron	SINE/tRNA
1	107532401	T	C	ENSSSCG00000004551	intron	SINE/tRNA
1	107532475	T	C	ENSSSCG00000004551	intron	SINE/tRNA
1	107532515	T	C	ENSSSCG00000004551	intron	SINE/tRNA
1	107535505	T	C	ENSSSCG00000004551	intron	SINE/tRNA
1	107536268	T	C	ENSSSCG00000004551	intron	SINE/tRNA
1	107536305	T	C	ENSSSCG00000004551	intron	SINE/tRNA
1	107536754	T	C	ENSSSCG00000004551	intron	SINE/tRNA
1	107536756	T	C	ENSSSCG00000004551	intron	SINE/tRNA
1	107537400	T	C	ENSSSCG00000004551	intron	SINE/tRNA
1	107539283	T	C	ENSSSCG00000004551	intron	SINE/tRNA
1	107541230	T	C	ENSSSCG00000004551	intron	SINE/tRNA
1	107541846	T	C	ENSSSCG00000004551	intron	SINE/tRNA
1	107547223	T	C	ENSSSCG00000004551	intron	SINE/tRNA
1	107557638	T	C	ENSSSCG00000004551	intron	SINE/tRNA
1	107557692	T	C	ENSSSCG00000004551	intron	SINE/tRNA
1	107563128	T	C	ENSSSCG00000004551	intron	SINE/tRNA
1	107563912	T	C	ENSSSCG00000004551	intron	SINE/tRNA
1	107563954	T	C	ENSSSCG00000004551	intron	SINE/tRNA
1	107565462	T	C	ENSSSCG00000004551	intron	SINE/tRNA
1	107571961	T	C	ENSSSCG00000004551	intron	SINE/tRNA
1	107572913	T	C	ENSSSCG00000004551	intron	SINE/tRNA
1	107591170	T	C	ENSSSCG00000004552	intron	SINE/tRNA
1	107595463	T	C	ENSSSCG00000004552	intron	SINE/tRNA
1	107597736	T	C	ENSSSCG00000004552	intron	SINE/tRNA
1	107600144	T	C	ENSSSCG00000004552	intron	SINE/tRNA
1	107608456	T	C	ENSSSCG00000004552	intron	SINE/tRNA
1	107624981	T	C	ENSSSCG00000004552	intron	SINE/tRNA
1	107643382	T	C	ENSSSCG00000004552	intron	SINE/tRNA
1	107643781	T	C	ENSSSCG00000004552	intron	DNA/hAT-Blackjack
1	107652597	T	C	ENSSSCG00000004552	intron	SINE/tRNA
1	107734766	A	G	ENSSSCG00000004558	intron	SINE/tRNA
1	107742861	A	G	ENSSSCG00000004558	intron	SINE/tRNA
1	107819345	A	G	ENSSSCG00000004558	intron	SINE/tRNA
1	107855141	A	G	ENSSSCG00000004558	intron	SINE/tRNA
1	107886037	T	C		intergenic	SINE/tRNA
1	107907098	T	C		intergenic	SINE/tRNA
1	107964720	A	G	ENSSSCG00000034124	intron	SINE/tRNA
1	108250901	A	G	ENSSSCG00000004561	intron	SINE/tRNA
1	108250959	A	G	ENSSSCG00000004561	intron	SINE/tRNA
1	108251581	A	G	ENSSSCG00000004561	intron	SINE/tRNA
1	108251682	A	G	ENSSSCG00000004561	intron	SINE/tRNA
1	108256721	A	G	ENSSSCG00000004561	intron	SINE/tRNA
1	108261652	A	G	ENSSSCG00000004561	intron	SINE/tRNA
1	108266619	A	G	ENSSSCG00000004561	intron	SINE/tRNA
1	108266703	A	G	ENSSSCG00000004561	intron	SINE/tRNA
1	108276695	A	G	ENSSSCG00000004561	intron	LINE/L1
1	108292192	A	G	ENSSSCG00000004561	intron	SINE/tRNA
1	108296401	A	G	ENSSSCG00000004561	intron	SINE/tRNA
1	108306157	A	G	ENSSSCG00000004561	intron	SINE/tRNA
1	108323471	A	G	ENSSSCG00000004561	intron	SINE/tRNA
1	108460789	T	C	ENSSSCG00000028737	intron	SINE/tRNA
1	108470107	T	C	ENSSSCG00000028737	intron	SINE/tRNA
1	108589550	T	C		intergenic	SINE/tRNA
1	108590313	T	C		intergenic	SINE/tRNA
1	108590326	T	C		intergenic	SINE/tRNA
1	108590415	T	C		intergenic	SINE/tRNA
1	108592096	T	C		intergenic
1	108592480	T	C		intergenic	SINE/tRNA
1	108677793	T	C	ENSSSCG00000004565	intron	DNA/hAT-Charlie
1	108687586	T	C	ENSSSCG00000004565	intron	SINE/tRNA
1	108697609	T	C	ENSSSCG00000004565	intron	SINE/tRNA
1	108709222	A	G		intergenic	SINE/tRNA
1	108709224	A	G		intergenic	SINE/tRNA
1	108742226	T	C	ENSSSCG00000032949	intron	SINE/tRNA
1	108760781	T	C	ENSSSCG00000032949	intron	SINE/tRNA
1	108761253	T	C	ENSSSCG00000032949	intron	SINE/tRNA
1	108761254	T	C	ENSSSCG00000032949	intron	SINE/tRNA
1	108761399	T	C	ENSSSCG00000032949	intron	SINE/tRNA
1	108778889	T	C	ENSSSCG00000026571	intron	SINE/tRNA
1	108811389	T	C	ENSSSCG00000026571	intron	SINE/tRNA
1	108816416	T	C	ENSSSCG00000026571	intron	SINE/tRNA
1	108884305	A	G	ENSSSCG00000023158	intron	SINE/tRNA
1	108884313	A	G	ENSSSCG00000023158	intron	SINE/tRNA
1	108887385	A	G	ENSSSCG00000023158	3_prime_UTR	SINE/tRNA
1	108887690	A	G	ENSSSCG00000023158	3_prime_UTR	SINE/tRNA
1	108914311	T	C	ENSSSCG00000004569	intron	SINE/tRNA
1	108917779	T	C	ENSSSCG00000004569	intron	SINE/tRNA
1	108919316	T	C	ENSSSCG00000004569	intron	SINE/tRNA
1	108919359	T	C	ENSSSCG00000004569	intron	SINE/tRNA
1	109002698	T	C	ENSSSCG00000004570	intron	SINE/tRNA
1	109003517	T	C	ENSSSCG00000004570	intron	SINE/tRNA
1	109207073	T	C		intergenic	SINE/tRNA
1	109237343	T	C	ENSSSCG00000024088	intron	LTR/ERV1
1	109241235	T	C	ENSSSCG00000024088	intron
1	109241240	T	C	ENSSSCG00000024088	intron
1	109241619	T	C	ENSSSCG00000024088	intron
1	109241654	T	C	ENSSSCG00000024088	intron
1	109267815	T	C	ENSSSCG00000024088	intron	SINE/tRNA
1	109267890	T	C	ENSSSCG00000024088	intron	SINE/tRNA
1	109267892	T	C	ENSSSCG00000024088	intron	SINE/tRNA
1	109313567	T	C	ENSSSCG00000024088	intron	SINE/tRNA
1	109316414	T	C	ENSSSCG00000024088	intron	SINE/tRNA
1	109343527	T	C	ENSSSCG00000024088	intron	SINE/tRNA
1	109345955	T	C	ENSSSCG00000024088	intron
1	109373252	T	C	ENSSSCG00000024088	intron	SINE/tRNA
1	109379789	T	C	ENSSSCG00000024088	intron	LINE/L1
1	109379827	T	C	ENSSSCG00000024088	intron	LINE/L1
1	109388573	T	C	ENSSSCG00000024088	intron	SINE/tRNA
1	109398696	T	C	ENSSSCG00000024088	intron	SINE/tRNA
1	109398699	T	C	ENSSSCG00000024088	intron	SINE/tRNA
1	109427666	T	C	ENSSSCG00000024088	intron	SINE/tRNA
1	109427764	T	C	ENSSSCG00000024088	intron	SINE/tRNA
1	109429284	T	C	ENSSSCG00000024088	intron	SINE/tRNA
1	109448816	T	C	ENSSSCG00000024088	intron	SINE/tRNA
1	109458487	T	C	ENSSSCG00000024088	intron	SINE/tRNA
1	109553692	T	C	ENSSSCG00000024088	intron	SINE/tRNA
1	109669970	T	C		intergenic	SINE/tRNA
1	109672429	T	C		intergenic	SINE/tRNA
1	109672484	T	C		intergenic	SINE/tRNA
1	109673945	T	C		intergenic	SINE/tRNA
1	109935226	A	G	ENSSSCG00000036431	intron	SINE/tRNA
1	109939199	A	G	ENSSSCG00000036431	intron	SINE/tRNA
1	109950961	A	G	ENSSSCG00000036431	intron	SINE/tRNA
1	109950962	A	G	ENSSSCG00000036431	intron	SINE/tRNA
1	109950971	A	G	ENSSSCG00000036431	intron	SINE/tRNA
1	109958622	A	G	ENSSSCG00000036431	intron	SINE/tRNA
1	109958711	A	G	ENSSSCG00000036431	intron	SINE/tRNA
1	109960226	A	G	ENSSSCG00000036431	intron	SINE/tRNA
1	109960285	A	G	ENSSSCG00000036431	intron	SINE/tRNA
1	109993376	A	G	ENSSSCG00000036431	intron	SINE/tRNA
1	110009314	A	G	ENSSSCG00000036431	intron	SINE/tRNA
1	110028169	A	G	ENSSSCG00000036431	intron	SINE/tRNA
1	110030067	A	G	ENSSSCG00000036431	intron	SINE/tRNA
1	110030129	A	G	ENSSSCG00000036431	intron	SINE/tRNA
1	110073900	A	G	ENSSSCG00000036431	intron	SINE/tRNA
1	110074581	A	G	ENSSSCG00000036431	intron	SINE/tRNA
1	110096534	A	G	ENSSSCG00000036431	intron	SINE/tRNA
1	110734993	A	G		intergenic	SINE/tRNA
1	110735319	A	G		intergenic	SINE/tRNA
1	110735520	A	G		intergenic	SINE/tRNA
1	110738580	A	G		intergenic	SINE/tRNA
1	110738585	A	G		intergenic	SINE/tRNA
1	110750492	A	G		intergenic	SINE/tRNA
1	110755291	A	G		intergenic	SINE/tRNA
1	110755292	A	G		intergenic	SINE/tRNA
1	110755294	A	G		intergenic	SINE/tRNA
1	110756290	A	G		intergenic	SINE/tRNA
1	110756309	A	G		intergenic	SINE/tRNA
1	110756318	A	G		intergenic	SINE/tRNA
1	110765406	A	G		intergenic	SINE/tRNA
1	110769816	A	G		intergenic	LINE/L1
1	110772044	A	G		intergenic	LINE/L1
1	110772096	A	G		intergenic	LINE/L1
1	110772103	A	G		intergenic	LINE/L1
1	110772136	A	G		intergenic	LINE/L1
1	110788908	A	G		intergenic	SINE/tRNA
1	110788951	A	G		intergenic	SINE/tRNA
1	110789033	A	G		intergenic	SINE/tRNA
1	110790231	A	G		intergenic	SINE/tRNA
1	110790351	A	G		intergenic	SINE/tRNA
1	110796632	A	G		intergenic	SINE/tRNA
1	110796633	A	G		intergenic	SINE/tRNA
1	110797441	A	G		intergenic	SINE/tRNA
1	110797532	A	G		intergenic	SINE/tRNA
[truncated: 42,268 more rows]
